# Supplementary material for: (E)-4-Nitro­benzaldehyde oxime
Source: Acta Crystallogr Sect E Struct Rep Online. 2010 Apr 21;66(Pt 5):o1130. doi: 10.1107/S1600536810013978 (PMC2979095; doi:10.1107/S1600536810013978)
Supplement: Supplementary file 2 [file e-66-o1130-Isup2.hkl]

# 
# h,k,l, Fc-squared, Fo-squared, sigma(Fo-squared) and status flag 
# 
data_I
_shelx_title ' 1289_0m in P2(1)/n' 
_shelx_refln_list_code          4 
_shelx_F_calc_maximum      132.26 
_exptl_crystal_F_000       344.00 
_reflns_d_resolution_high  0.7512 
 
loop_ 
 _symmetry_equiv_pos_as_xyz 
 'x, y, z' 
 '-x+1/2, y+1/2, -z+1/2' 
 '-x, -y, -z' 
 'x-1/2, -y-1/2, z-1/2' 
 
_cell_length_a     3.7737 
_cell_length_b     7.0363 
_cell_length_c    28.6651 
_cell_angle_alpha  90.000 
_cell_angle_beta   91.237 
_cell_angle_gamma  90.000 
 
_shelx_F_squared_multiplier     1.000 
 
loop_ 
 _refln_index_h 
 _refln_index_k 
 _refln_index_l 
 _refln_F_squared_calc 
 _refln_F_squared_meas 
 _refln_F_squared_sigma 
 _refln_observed_status 
   2   0   0      523.55      470.90      9.61 o 
   4   0   0        2.99        2.89      1.77 o 
   1   1   0     4046.05     4067.96     50.42 o 
   2   1   0        4.13       36.41      2.74 o 
   3   1   0        0.65        3.02      0.52 o 
   4   1   0        0.02        2.72      0.91 o 
   0   2   0     8613.44     9486.33    175.83 o 
   1   2   0        0.02       14.29      1.77 o 
   2   2   0      999.73     1007.52     15.32 o 
   3   2   0        0.10       10.90      1.05 o 
   4   2   0        1.02        2.70      0.97 o 
   1   3   0      220.95      219.63      3.77 o 
   2   3   0        6.58        8.93      0.67 o 
   3   3   0      192.63      178.71      6.56 o 
   4   3   0        1.49        5.56      1.42 o 
   0   4   0      217.09      226.68      4.35 o 
   1   4   0       93.72       89.31      2.00 o 
   2   4   0      116.52      121.19      2.46 o 
   3   4   0        3.36        8.42      1.38 o 
   4   4   0        1.17        2.09      1.06 o 
   1   5   0      444.29      412.92      7.59 o 
   2   5   0       12.23       17.22      1.06 o 
   3   5   0       10.88       10.29      1.62 o 
   4   5   0        0.00        0.89      1.20 o 
   0   6   0      577.75      597.62     10.73 o 
   1   6   0      156.03      143.12      3.43 o 
   2   6   0       40.29       42.93      2.59 o 
   3   6   0        0.15        2.43      1.14 o 
   1   7   0        1.16       10.26      1.07 o 
   2   7   0       14.94       21.48      2.04 o 
   3   7   0       14.02       15.77      2.38 o 
   0   8   0       38.86       42.77      3.34 o 
   1   8   0       15.87       14.40      1.53 o 
   2   8   0       55.72       55.05      7.39 o 
   1   9   0       17.59       20.02      2.78 o 
  -5   0   1        7.28        5.62      2.73 o 
  -3   0   1       20.29       21.01      1.53 o 
  -1   0   1      124.15      111.78      4.34 o 
   1   0   1      206.45      217.98     24.17 o 
   3   0   1       20.35       23.76      1.58 o 
   5   0   1        5.84        5.14      2.57 o 
  -4   1   1       16.56       16.87      1.51 o 
  -3   1   1       61.45       54.65      1.45 o 
  -2   1   1      303.01      318.97      4.74 o 
  -1   1   1    11598.78    10773.11    133.31 o 
   0   1   1      647.41      627.72      7.74 o 
   1   1   1     4760.62     4587.50     61.32 o 
   2   1   1       39.81       64.96      4.98 o 
   3   1   1        0.49        1.79      0.49 o 
   4   1   1        0.38        0.03      0.79 o 
  -4   2   1        3.10        4.58      1.09 o 
  -3   2   1      122.02      109.50      2.84 o 
  -2   2   1      373.31      375.35      6.11 o 
  -1   2   1     2272.18     2141.81     28.63 o 
   0   2   1        0.96        3.45      0.84 o 
   1   2   1      269.67      259.34      4.20 o 
   2   2   1      203.98      224.72      4.13 o 
   3   2   1       65.68       72.11      2.22 o 
   4   2   1        4.13        4.39      0.99 o 
  -4   3   1        5.78        9.60      1.35 o 
  -3   3   1       15.31       20.40      1.73 o 
  -2   3   1      143.07      143.58      2.56 o 
  -1   3   1      623.40      623.83      8.74 o 
   0   3   1     1046.96     1135.14     14.07 o 
   1   3   1       23.20       37.18      2.32 o 
   2   3   1       14.17       16.41      0.81 o 
   3   3   1       33.59       53.04      4.33 o 
   4   3   1       15.77       15.52      1.85 o 
  -4   4   1       10.47       10.82      1.70 o 
  -3   4   1        4.11        9.46      1.34 o 
  -2   4   1      126.16      114.85      2.10 o 
  -1   4   1       14.02       15.02      0.80 o 
   0   4   1       41.25       44.87      1.00 o 
   1   4   1       76.78       74.10      1.78 o 
   2   4   1      289.52      278.07      4.54 o 
   3   4   1        9.03       13.97      1.60 o 
   4   4   1        0.94        2.22      1.06 o 
  -4   5   1        2.01        5.14      1.97 o 
  -3   5   1        6.93        7.98      1.35 o 
  -2   5   1        0.60        5.78      0.71 o 
  -1   5   1       41.37       60.85      1.59 o 
   0   5   1      100.63       94.27      1.69 o 
   1   5   1      401.44      371.14      6.92 o 
   2   5   1       75.07       73.34      1.90 o 
   3   5   1        2.44        2.33      1.15 o 
   4   5   1        0.00        0.58      1.16 o 
  -3   6   1        6.81        5.05      1.91 o 
  -2   6   1       15.17       19.31      1.56 o 
  -1   6   1       18.68       24.52      1.36 o 
   0   6   1      299.49      314.77      4.36 o 
   1   6   1        3.53       10.20      1.06 o 
   2   6   1       28.16       28.29      1.55 o 
   3   6   1        0.26        0.31      0.93 o 
  -3   7   1       13.13       13.25      2.27 o 
  -2   7   1       15.78       15.84      1.78 o 
  -1   7   1      216.80      191.51      4.03 o 
   0   7   1      159.98      145.46      3.01 o 
   1   7   1       19.53       26.02      1.54 o 
   2   7   1       36.84       39.70      3.22 o 
   3   7   1        9.92       11.04      1.85 o 
  -2   8   1        4.82        6.52      2.03 o 
  -1   8   1       42.60       41.08      2.33 o 
   0   8   1       10.30       12.28      1.65 o 
   1   8   1        3.04        7.26      1.59 o 
   2   8   1       54.86       51.27      4.09 o 
  -1   9   1        8.95       11.17      2.26 o 
   0   9   1        0.28        0.84      1.45 o 
   1   9   1       20.30       19.86      2.22 o 
  -4   0   2       33.25       29.32      2.37 o 
  -2   0   2        0.02        5.89      1.77 o 
   2   0   2        0.23        1.14      0.52 o 
   4   0   2       15.85       12.37      2.89 o 
  -4   1   2       11.44       13.37      1.44 o 
  -3   1   2       12.22       18.14      0.96 o 
  -2   1   2      273.68      288.68      4.39 o 
  -1   1   2      224.10      546.69     63.76 o 
   0   1   2      193.38      181.73      2.18 o 
   1   1   2      500.97      582.53     17.92 o 
   2   1   2     1846.61     1694.62     25.17 o 
   3   1   2       29.62       28.42      1.09 o 
   4   1   2        5.54        3.64      1.00 o 
  -4   2   2        1.90        2.35      0.98 o 
  -3   2   2       24.27       36.40      2.04 o 
  -2   2   2       64.48       97.78      3.76 o 
  -1   2   2      103.72      144.62      3.70 o 
   0   2   2        3.05        3.57      0.27 o 
   1   2   2       33.81       41.72      2.50 o 
   2   2   2      581.12      535.73      8.33 o 
   3   2   2      220.16      182.97      3.63 o 
   4   2   2       10.76       10.12      1.58 o 
  -4   3   2        7.89       12.91      1.65 o 
  -3   3   2       39.37       38.04      2.23 o 
  -2   3   2       43.19       42.06      1.85 o 
  -1   3   2       79.88       96.94      1.85 o 
   0   3   2       92.26       94.69      1.46 o 
   1   3   2       28.84       29.44      1.42 o 
   2   3   2       34.22       34.95      1.07 o 
   3   3   2       82.46       74.64      2.34 o 
   4   3   2        4.01       10.41      1.33 o 
  -4   4   2        1.18        2.47      1.23 o 
  -3   4   2       52.96       52.57      4.29 o 
  -2   4   2       29.33       37.46      1.10 o 
  -1   4   2       53.88       50.91      1.21 o 
   0   4   2       67.47       68.65      1.36 o 
   1   4   2        9.67       11.40      0.90 o 
   2   4   2       23.50       33.72      2.00 o 
   3   4   2       50.89       52.47      2.71 o 
   4   4   2       23.39       18.46      1.88 o 
  -4   5   2        0.41        0.31      1.08 o 
  -3   5   2        0.29        1.17      0.99 o 
  -2   5   2       16.76       18.80      1.08 o 
  -1   5   2        2.70        9.55      0.85 o 
   0   5   2      175.11      174.36      2.62 o 
   1   5   2       67.42       68.04      2.30 o 
   2   5   2        5.88       14.04      1.01 o 
   3   5   2        5.42        4.33      1.23 o 
   4   5   2        1.81        2.33      1.35 o 
  -3   6   2        3.49        3.06      1.26 o 
  -2   6   2        4.31        5.64      1.04 o 
  -1   6   2       38.65       42.75      1.41 o 
   0   6   2       69.98       78.14      1.66 o 
   1   6   2       97.56      102.02      2.79 o 
   2   6   2       26.19       23.73      1.45 o 
   3   6   2        5.01        6.08      1.41 o 
  -3   7   2        0.43        4.27      1.93 o 
  -2   7   2        2.90        3.92      1.06 o 
  -1   7   2       67.13       64.83      2.40 o 
   0   7   2       11.71       15.18      1.56 o 
   1   7   2      120.81      107.26      2.79 o 
   2   7   2       32.84       35.60      2.53 o 
   3   7   2        2.72        3.48      1.84 o 
  -2   8   2       11.24       14.10      2.49 o 
  -1   8   2       11.38       11.89      1.41 o 
   0   8   2       10.17       12.85      1.66 o 
   1   8   2        0.44        1.23      1.08 o 
   2   8   2       17.10       21.68      4.02 o 
  -1   9   2       16.12       15.09      2.65 o 
   0   9   2        2.87        3.94      1.29 o 
   1   9   2        3.61        2.25      1.14 o 
  -5   0   3        5.58        4.18      2.57 o 
  -3   0   3        0.13        0.37      0.68 o 
  -1   0   3     1112.68     1006.69     24.01 o 
   1   0   3    17493.14    15905.41    298.50 o 
   3   0   3       21.37       16.22      1.44 o 
  -4   1   3        3.68        3.83      1.01 o 
  -3   1   3       31.53       40.04      1.24 o 
  -2   1   3      135.85      137.66      2.35 o 
  -1   1   3     2566.30     2529.35     37.08 o 
   0   1   3     1896.79     1914.24     28.03 o 
   1   1   3     1424.00     1391.23     18.71 o 
   2   1   3      795.89      797.70     11.07 o 
   3   1   3       21.98       25.05      1.02 o 
   4   1   3        0.66        0.80      0.87 o 
  -4   2   3        1.13        1.11      1.16 o 
  -3   2   3        3.29        6.14      0.85 o 
  -2   2   3       71.45      115.50      5.83 o 
  -1   2   3       42.69       66.96      2.40 o 
   0   2   3      378.00      368.23      4.75 o 
   1   2   3      643.56      574.57      8.78 o 
   2   2   3      307.65      328.12      4.99 o 
   3   2   3      132.37      122.09      2.86 o 
   4   2   3       17.23       19.52      1.76 o 
  -4   3   3        6.75       10.51      1.56 o 
  -3   3   3       16.67       21.48      1.76 o 
  -2   3   3       18.28       20.26      0.96 o 
  -1   3   3      843.19      867.03     11.06 o 
   0   3   3       29.35       41.66      0.84 o 
   1   3   3        2.64        3.07      0.47 o 
   2   3   3       72.93       66.25      2.38 o 
   3   3   3       16.53       25.09      1.57 o 
   4   3   3      129.04      121.48      5.77 o 
  -4   4   3        0.01        0.70      1.11 o 
  -3   4   3        0.10        4.77      1.31 o 
  -2   4   3       10.29       13.72      0.83 o 
  -1   4   3       57.75       66.11      1.38 o 
   0   4   3      430.50      455.31      6.06 o 
   1   4   3       70.18       76.88      2.07 o 
   2   4   3       41.42       48.02      1.67 o 
   3   4   3      162.04      155.66      4.98 o 
   4   4   3        5.54        9.44      1.36 o 
  -4   5   3        5.04        5.18      1.44 o 
  -3   5   3        2.15        2.42      1.09 o 
  -2   5   3       27.53       32.75      1.84 o 
  -1   5   3       10.90       11.44      0.79 o 
   0   5   3       29.92       33.84      1.07 o 
   1   5   3        1.13        5.08      0.84 o 
   2   5   3      445.61      406.23      7.73 o 
   3   5   3        2.79        2.67      0.98 o 
   4   5   3        4.28        5.38      1.76 o 
  -3   6   3        0.32       -0.17      1.03 o 
  -2   6   3        0.09       -0.69      0.74 o 
  -1   6   3        2.84        4.79      0.65 o 
   0   6   3        1.60        4.99      0.71 o 
   1   6   3      264.52      247.36      5.22 o 
   2   6   3        2.46        3.11      0.81 o 
   3   6   3        5.55        8.35      1.82 o 
  -3   7   3       14.81       20.18      5.38 o 
  -2   7   3        6.16        6.10      1.70 o 
  -1   7   3        2.17        6.43      0.89 o 
   0   7   3       22.97       23.83      1.38 o 
   1   7   3        1.44        5.51      1.04 o 
   2   7   3        1.95        6.97      1.41 o 
   3   7   3        9.72        6.93      1.64 o 
  -2   8   3       45.87       50.11      4.13 o 
  -1   8   3       10.79        9.73      1.61 o 
   0   8   3        3.63        3.93      1.20 o 
   1   8   3        1.35        1.98      1.17 o 
   2   8   3        0.02        1.08      2.89 o 
  -1   9   3       15.02       16.56      2.60 o 
   0   9   3        6.22        4.39      1.64 o 
   1   9   3        5.37        3.50      1.23 o 
  -4   0   4       43.92       39.86      2.55 o 
  -2   0   4      300.48      267.02     26.58 o 
   0   0   4      952.02      847.88     34.05 o 
   2   0   4        3.98        8.63      0.82 o 
   4   0   4        3.38        3.37      1.93 o 
  -4   1   4        0.02        1.52      0.71 o 
  -3   1   4       67.35       66.17      1.82 o 
  -2   1   4       50.41       59.98      1.35 o 
  -1   1   4       23.43       46.01      3.11 o 
   0   1   4     2042.05     1974.85     28.97 o 
   1   1   4      756.08      729.22      9.90 o 
   2   1   4      333.14      332.19      5.79 o 
   3   1   4        3.37        6.17      0.62 o 
   4   1   4        0.18        1.77      1.25 o 
  -4   2   4        1.28        0.18      0.86 o 
  -3   2   4        4.68        7.57      1.12 o 
  -2   2   4     1082.24     1078.33     16.34 o 
  -1   2   4      182.45      161.07      2.50 o 
   0   2   4      801.35      792.91      9.91 o 
   1   2   4       75.89       87.29      1.97 o 
   2   2   4      145.31      157.70      2.71 o 
   3   2   4       26.98       37.64      2.40 o 
   4   2   4        0.30        4.46      1.03 o 
  -4   3   4        0.95        3.42      1.20 o 
  -3   3   4        0.61        3.04      0.96 o 
  -2   3   4        1.86        3.65      0.54 o 
  -1   3   4     1617.42     1694.56     21.11 o 
   0   3   4      252.23      235.65      3.06 o 
   1   3   4       25.25       27.19      1.10 o 
   2   3   4        0.15        1.45      1.02 o 
   3   3   4       91.73       89.13      2.30 o 
   4   3   4       35.37       53.77      5.69 o 
  -4   4   4        0.65        2.73      1.18 o 
  -3   4   4        4.97        4.22      1.54 o 
  -2   4   4       19.77       27.23      1.27 o 
  -1   4   4        1.80        3.25      0.45 o 
   0   4   4       47.97       58.64      1.15 o 
   1   4   4      152.95      148.67      3.25 o 
   2   4   4      116.70      104.92      2.47 o 
   3   4   4      164.30      158.68      4.10 o 
   4   4   4        0.31        1.78      1.08 o 
  -4   5   4        0.11        0.00      1.08 o 
  -3   5   4        0.51        0.75      0.97 o 
  -2   5   4        2.47        4.58      0.88 o 
  -1   5   4       90.25       88.16      1.70 o 
   0   5   4       44.22       40.93      1.19 o 
   1   5   4      221.44      207.09      4.40 o 
   2   5   4      250.50      240.88      5.09 o 
   3   5   4        0.33        1.15      1.20 o 
   4   5   4        5.43        6.50      1.82 o 
  -3   6   4        1.61        1.31      1.06 o 
  -2   6   4        0.21       -0.54      1.18 o 
  -1   6   4        0.01        0.80      0.47 o 
   0   6   4       91.51       87.73      2.11 o 
   1   6   4      233.66      223.91      4.88 o 
   2   6   4        1.89        2.35      0.88 o 
   3   6   4       23.98       26.95      2.40 o 
  -3   7   4       13.18       15.47      4.08 o 
  -2   7   4        0.56        2.59      1.25 o 
  -1   7   4       44.47       47.39      1.74 o 
   0   7   4      158.56      140.66      2.98 o 
   1   7   4        3.22        3.93      1.14 o 
   2   7   4       15.26       14.46      1.34 o 
   3   7   4        1.28        0.61      1.38 o 
  -2   8   4       31.09       39.00      4.34 o 
  -1   8   4        9.35        8.65      1.92 o 
   0   8   4        0.57       -0.39      1.34 o 
   1   8   4        0.87       -0.40      0.88 o 
   2   8   4        6.41        5.22      1.58 o 
  -1   9   4        6.30        8.39      2.15 o 
   0   9   4        0.76        0.63      1.17 o 
   1   9   4        2.79        3.07      1.33 o 
  -3   0   5       66.95       36.21      9.32 o 
  -1   0   5       96.18       87.77      2.61 o 
   1   0   5      177.91      167.00      4.37 o 
   3   0   5        3.96        4.50      0.87 o 
  -4   1   5        6.59        5.51      1.09 o 
  -3   1   5       99.14       93.84      2.25 o 
  -2   1   5       47.69       45.60      1.13 o 
  -1   1   5      717.42      681.93     11.64 o 
   0   1   5       62.48       58.12      1.30 o 
   1   1   5     1675.63     1473.80     21.34 o 
   2   1   5       24.74       40.61      2.44 o 
   3   1   5       63.13       65.95      2.19 o 
   4   1   5        0.82        0.76      1.19 o 
  -4   2   5        0.06        1.90      1.10 o 
  -3   2   5        1.24        2.32      0.75 o 
  -2   2   5      275.15      287.23      4.81 o 
  -1   2   5      171.40      159.05      2.45 o 
   0   2   5      247.68      221.47      2.95 o 
   1   2   5        1.15        1.30      0.42 o 
   2   2   5      120.54      112.81      2.07 o 
   3   2   5       33.45       28.82      1.45 o 
   4   2   5       24.83       23.37      2.62 o 
  -4   3   5        0.02        1.97      1.22 o 
  -3   3   5        3.56        5.59      1.07 o 
  -2   3   5       28.94       32.89      1.10 o 
  -1   3   5      111.10      110.63      1.84 o 
   0   3   5        7.88        9.60      0.45 o 
   1   3   5       69.90       65.77      1.48 o 
   2   3   5        0.29        0.83      0.62 o 
   3   3   5       10.75       16.46      1.10 o 
   4   3   5       26.37       28.23      2.01 o 
  -4   4   5        1.67        0.85      1.14 o 
  -3   4   5        3.10        3.62      1.42 o 
  -2   4   5      140.20      139.42      3.71 o 
  -1   4   5      201.78      203.03      2.90 o 
   0   4   5        5.05        8.48      0.85 o 
   1   4   5       25.29       34.92      2.16 o 
   2   4   5        0.17        3.71      0.90 o 
   3   4   5        6.34       17.28      1.73 o 
   4   4   5        4.76        7.07      1.82 o 
  -4   5   5        0.06       -0.85      1.06 o 
  -3   5   5       16.51       11.74      1.46 o 
  -2   5   5       14.09       15.62      1.53 o 
  -1   5   5        0.96        0.73      0.42 o 
   0   5   5       61.97       59.62      1.34 o 
   1   5   5       88.64       83.57      2.43 o 
   2   5   5       17.99       25.02      2.03 o 
   3   5   5        2.76        3.45      1.20 o 
   4   5   5        2.06        2.25      1.48 o 
  -3   6   5        0.92        2.51      1.17 o 
  -2   6   5        1.50        0.53      0.76 o 
  -1   6   5        4.11        2.97      0.56 o 
   0   6   5       94.54       92.23      2.19 o 
   1   6   5      159.40      150.34      3.69 o 
   2   6   5       11.20       12.72      1.32 o 
   3   6   5       17.33       14.08      1.85 o 
  -3   7   5        1.38        0.83      1.29 o 
  -2   7   5        0.33        0.81      1.03 o 
  -1   7   5       18.10       20.19      1.48 o 
   0   7   5       19.93       21.75      1.33 o 
   1   7   5        7.16       10.35      1.28 o 
   2   7   5       13.30       12.63      1.42 o 
   3   7   5        4.60        2.75      1.53 o 
  -2   8   5        7.06        7.62      4.10 o 
  -1   8   5       11.42        6.83      1.54 o 
   0   8   5        0.33        0.39      1.01 o 
   1   8   5        6.80        5.88      1.32 o 
   2   8   5        0.63        0.66      1.34 o 
  -1   9   5        4.54        5.30      1.93 o 
   0   9   5        0.48        1.81      1.20 o 
   1   9   5        0.17       -1.08      1.08 o 
  -4   0   6        7.17        5.73      1.26 o 
  -2   0   6       90.11       80.98      2.89 o 
   0   0   6     6842.56     6280.12    141.84 o 
   2   0   6       49.41       54.52      1.78 o 
   4   0   6        0.80        0.96      1.77 o 
  -4   1   6        1.05        1.94      1.01 o 
  -3   1   6        1.50        6.17      0.74 o 
  -2   1   6        0.02        1.41      0.34 o 
  -1   1   6      182.42      165.26      2.84 o 
   0   1   6      138.73      119.41      2.01 o 
   1   1   6      257.05      264.13      4.67 o 
   2   1   6       41.32       41.24      1.03 o 
   3   1   6       28.45       33.98      1.44 o 
   4   1   6        1.23        0.47      1.23 o 
  -4   2   6        1.82        1.64      1.08 o 
  -3   2   6       10.72       12.83      1.78 o 
  -2   2   6      102.30       98.58      2.01 o 
  -1   2   6      611.16      632.23      8.81 o 
   0   2   6     1279.20     1234.12     18.29 o 
   1   2   6      511.42      504.42      8.67 o 
   2   2   6       60.15       67.59      1.74 o 
   3   2   6       85.99       87.41      3.42 o 
   4   2   6       17.59       19.82      1.68 o 
  -4   3   6        2.43        2.33      1.20 o 
  -3   3   6        5.32        5.81      0.92 o 
  -2   3   6        1.53        2.16      0.44 o 
  -1   3   6       80.95       76.44      1.42 o 
   0   3   6      817.77      835.27      9.89 o 
   1   3   6       39.12       35.09      1.00 o 
   2   3   6       39.64       45.37      3.31 o 
   3   3   6       30.68       34.84      2.24 o 
   4   3   6        1.83       10.07      1.51 o 
  -4   4   6        0.11        0.97      1.13 o 
  -3   4   6        1.32        2.48      0.98 o 
  -2   4   6       62.87       62.70      1.99 o 
  -1   4   6      112.26      105.50      1.77 o 
   0   4   6      129.02      132.91      2.00 o 
   1   4   6      808.64      759.08     11.66 o 
   2   4   6       19.83       19.84      1.76 o 
   3   4   6       64.08       61.81      2.00 o 
   4   4   6       40.08       38.09      3.31 o 
  -4   5   6        4.80        3.34      1.41 o 
  -3   5   6       24.49       17.61      2.07 o 
  -2   5   6        2.12        1.88      0.88 o 
  -1   5   6        5.84        7.06      0.61 o 
   0   5   6       78.99       76.40      1.46 o 
   1   5   6      146.41      133.16      3.21 o 
   2   5   6        0.24        7.38      1.51 o 
   3   5   6       30.66       27.22      2.28 o 
   4   5   6        0.13       -0.32      1.36 o 
  -3   6   6        4.21        5.36      1.36 o 
  -2   6   6        3.37        3.95      0.94 o 
  -1   6   6        7.29        6.48      0.89 o 
   0   6   6        3.60        5.95      0.85 o 
   1   6   6       69.43       73.93      2.47 o 
   2   6   6       33.72       32.17      1.97 o 
   3   6   6        5.94        6.08      1.44 o 
  -3   7   6        2.19        1.29      1.33 o 
  -2   7   6        5.63        5.36      1.41 o 
  -1   7   6       14.22       15.27      1.43 o 
   0   7   6        7.06        8.33      0.94 o 
   1   7   6        2.93        4.50      1.04 o 
   2   7   6        0.56        0.70      0.94 o 
   3   7   6        9.36        6.95      1.72 o 
  -2   8   6        2.26        5.76      1.92 o 
  -1   8   6       13.00       15.03      1.90 o 
   0   8   6       18.07       19.48      1.81 o 
   1   8   6        0.63       -0.32      0.91 o 
   2   8   6        4.31        2.87      1.45 o 
  -1   9   6        1.24        4.34      2.57 o 
   0   9   6        8.02        6.69      1.64 o 
   1   9   6        2.11        2.86      1.42 o 
  -3   0   7       41.93       42.64      2.33 o 
  -1   0   7      760.22      679.87     11.43 o 
   1   0   7      310.55      263.71      9.32 o 
   3   0   7      142.71      134.23      4.36 o 
  -4   1   7        3.82        2.48      1.04 o 
  -3   1   7       35.53       34.27      1.38 o 
  -2   1   7       80.27       84.68      1.95 o 
  -1   1   7       57.48       51.21      1.16 o 
   0   1   7      617.24      597.00      8.98 o 
   1   1   7      186.04      177.61      3.33 o 
   2   1   7      299.96      309.82      5.06 o 
   3   1   7        3.33        2.91      0.79 o 
   4   1   7        0.25       -0.46      0.97 o 
  -4   2   7        0.02        0.26      0.99 o 
  -3   2   7        1.00        1.83      0.72 o 
  -2   2   7        5.97        9.49      0.84 o 
  -1   2   7      963.54      934.44     12.82 o 
   0   2   7      103.78       90.02      1.98 o 
   1   2   7      630.40      622.30      9.40 o 
   2   2   7        0.91        2.30      0.62 o 
   3   2   7        1.36        5.27      0.92 o 
   4   2   7        0.40        3.11      1.14 o 
  -4   3   7        3.74        4.19      1.33 o 
  -3   3   7        2.62        3.27      0.79 o 
  -2   3   7       61.45       56.68      1.78 o 
  -1   3   7      108.20      121.27      2.50 o 
   0   3   7     3573.89     3835.87     47.12 o 
   1   3   7       44.84       50.75      1.26 o 
   2   3   7      111.84      107.71      3.14 o 
   3   3   7        2.93        4.06      0.80 o 
   4   3   7       44.12       37.48      2.57 o 
  -4   4   7        5.65        6.72      1.41 o 
  -3   4   7       14.93       13.98      1.53 o 
  -2   4   7       18.57       17.09      1.22 o 
  -1   4   7       16.46       14.47      0.83 o 
   0   4   7        9.35       13.10      0.56 o 
   1   4   7       43.04       50.58      1.83 o 
   2   4   7       18.74       18.84      1.84 o 
   3   4   7       74.79       75.77      2.54 o 
   4   4   7        8.98       12.01      2.01 o 
  -4   5   7        0.00        0.35      1.22 o 
  -3   5   7        2.88        2.71      0.99 o 
  -2   5   7        1.00        2.78      1.09 o 
  -1   5   7        9.84        9.83      0.74 o 
   0   5   7      247.09      246.65      3.43 o 
   1   5   7        3.76        6.66      1.14 o 
   2   5   7      363.79      319.41      6.46 o 
   3   5   7       20.65       18.47      1.94 o 
   4   5   7        0.61       -1.12      1.69 o 
  -3   6   7        3.37        2.30      1.24 o 
  -2   6   7       28.15       20.30      1.76 o 
  -1   6   7        0.16        0.16      0.59 o 
   0   6   7        7.68       10.42      1.02 o 
   1   6   7       45.54       47.90      2.22 o 
   2   6   7        1.89        4.66      1.05 o 
   3   6   7        4.26        6.06      1.51 o 
  -3   7   7        1.47        0.62      1.77 o 
  -2   7   7        4.59        6.02      1.39 o 
  -1   7   7       67.80       60.83      2.15 o 
   0   7   7       24.22       28.29      1.52 o 
   1   7   7        0.13        0.19      0.82 o 
   2   7   7        0.25       -0.90      0.90 o 
   3   7   7        0.03        2.00      1.42 o 
  -2   8   7        0.55        1.53      1.70 o 
  -1   8   7        9.17       10.62      1.71 o 
   0   8   7        0.98        1.86      1.02 o 
   1   8   7        0.01        1.07      1.00 o 
   2   8   7       12.35       11.97      2.38 o 
  -1   9   7       16.77       17.67      4.02 o 
   0   9   7        3.22        4.13      1.38 o 
   1   9   7       13.59       16.38      3.69 o 
  -4   0   8       13.36        9.95      2.95 o 
  -2   0   8        1.60        2.49      0.79 o 
   0   0   8       16.23       15.45      2.97 o 
   2   0   8      100.05       84.32      2.37 o 
   4   0   8        1.87       -0.55      2.01 o 
  -4   1   8        1.92        1.92      1.04 o 
  -3   1   8        0.89        2.54      0.65 o 
  -2   1   8      291.35      271.95      5.28 o 
  -1   1   8       18.37       15.98      0.66 o 
   0   1   8       39.85       36.24      0.89 o 
   1   1   8        1.42        2.95      0.38 o 
   2   1   8      355.46      321.03      5.24 o 
   3   1   8        5.46        6.61      0.95 o 
   4   1   8        0.62        1.27      1.13 o 
  -4   2   8        2.39        1.43      1.13 o 
  -3   2   8       11.19       10.75      1.08 o 
  -2   2   8        5.02        5.69      0.72 o 
  -1   2   8      389.45      388.91      5.59 o 
   0   2   8       61.81       67.30      1.41 o 
   1   2   8      950.78      940.95     13.95 o 
   2   2   8        4.29        9.07      0.90 o 
   3   2   8        1.63        0.78      0.64 o 
   4   2   8        0.20        0.44      1.04 o 
  -4   3   8        0.00        0.00      1.05 o 
  -3   3   8        3.18        2.75      0.79 o 
  -2   3   8        3.02        6.24      1.59 o 
  -1   3   8        0.00        2.28      0.39 o 
   0   3   8       48.06       69.34      1.88 o 
   1   3   8      106.30       93.77      1.68 o 
   2   3   8       10.05       11.10      0.95 o 
   3   3   8        0.03        0.14      0.63 o 
   4   3   8        9.37       10.60      2.23 o 
  -4   4   8       10.09        6.20      1.45 o 
  -3   4   8        2.96        3.64      1.12 o 
  -2   4   8       88.70       82.16      2.14 o 
  -1   4   8      230.01      249.16      4.02 o 
   0   4   8       85.93       93.59      1.52 o 
   1   4   8      178.98      178.82      3.34 o 
   2   4   8        2.58        2.52      0.80 o 
   3   4   8       15.75       19.37      1.57 o 
   4   4   8        0.01        1.20      1.69 o 
  -4   5   8        0.02        0.30      1.13 o 
  -3   5   8       13.33        8.83      1.34 o 
  -2   5   8       42.60       39.17      2.11 o 
  -1   5   8      112.88       99.79      2.14 o 
   0   5   8        3.43        6.89      0.70 o 
   1   5   8       14.84       18.26      1.34 o 
   2   5   8       28.26       33.01      1.87 o 
   3   5   8        0.45        2.18      0.97 o 
   4   5   8        0.00       -0.25      1.35 o 
  -3   6   8        1.63        2.10      1.00 o 
  -2   6   8       34.57       35.31      2.50 o 
  -1   6   8        0.09       -0.48      0.58 o 
   0   6   8       29.84       32.39      1.62 o 
   1   6   8       50.87       47.89      2.17 o 
   2   6   8       28.06       30.15      1.96 o 
   3   6   8        2.80        2.83      1.30 o 
  -3   7   8        0.56        0.77      1.28 o 
  -2   7   8        2.79        2.24      1.20 o 
  -1   7   8        6.84        7.30      1.09 o 
   0   7   8       10.77       13.16      1.25 o 
   1   7   8        6.05        5.92      1.14 o 
   2   7   8        3.90        4.54      1.19 o 
   3   7   8        0.85        1.25      1.37 o 
  -2   8   8        3.30        4.40      1.54 o 
  -1   8   8        0.93        1.00      1.03 o 
   0   8   8        3.65        6.16      1.69 o 
   1   8   8        2.45        3.56      1.23 o 
   2   8   8        2.46        1.39      1.42 o 
   0   9   8        1.67        3.26      2.02 o 
  -3   0   9        1.49        2.43      1.07 o 
  -1   0   9      138.64      134.87      2.57 o 
   1   0   9       12.85       16.41      3.37 o 
   3   0   9        4.02        4.80      1.77 o 
  -4   1   9        0.37       -0.04      0.74 o 
  -3   1   9        5.45        7.94      0.99 o 
  -2   1   9       23.29       27.37      1.20 o 
  -1   1   9       76.32       63.46      1.40 o 
   0   1   9        0.05        0.42      0.25 o 
   1   1   9       45.43       48.96      1.16 o 
   2   1   9        2.30        7.59      0.97 o 
   3   1   9       45.93       41.99      1.70 o 
   4   1   9        2.48        2.95      1.22 o 
  -4   2   9        9.35        9.25      1.58 o 
  -3   2   9       24.38       21.89      1.48 o 
  -2   2   9       34.30       29.07      1.33 o 
  -1   2   9        4.96        6.70      0.57 o 
   0   2   9        2.09        4.01      0.40 o 
   1   2   9        2.94        4.24      0.49 o 
   2   2   9        1.71        3.05      0.81 o 
   3   2   9        3.31        2.62      0.74 o 
   4   2   9        0.84        1.95      1.42 o 
  -4   3   9        9.08        9.84      1.60 o 
  -3   3   9       10.28       10.60      1.12 o 
  -2   3   9        3.42        4.02      0.58 o 
  -1   3   9      230.97      221.73      3.91 o 
   0   3   9        6.38        9.57      0.65 o 
   1   3   9       65.65       55.22      1.18 o 
   2   3   9        5.06        4.37      0.73 o 
   3   3   9        2.14        1.86      0.73 o 
   4   3   9       13.74        6.46      4.26 o 
  -4   4   9        5.69        6.97      1.51 o 
  -3   4   9        0.18       -0.69      0.86 o 
  -2   4   9        7.76        7.77      0.80 o 
  -1   4   9       62.69       62.10      1.65 o 
   0   4   9       95.58       87.32      1.85 o 
   1   4   9       14.86       17.94      1.04 o 
   2   4   9        7.38        8.23      1.03 o 
   3   4   9        4.87        6.40      1.19 o 
   4   4   9        1.67       -0.55      1.61 o 
  -4   5   9        0.03        0.10      1.13 o 
  -3   5   9       28.33       22.12      2.87 o 
  -2   5   9        7.40        7.21      0.89 o 
  -1   5   9       34.57       31.48      1.24 o 
   0   5   9        2.46        2.12      0.65 o 
   1   5   9       23.36       28.41      1.67 o 
   2   5   9       54.43       48.63      2.23 o 
   3   5   9        8.11        7.05      1.27 o 
   4   5   9        0.00        1.68      1.53 o 
  -3   6   9        2.02        0.41      1.13 o 
  -2   6   9        5.40        4.42      1.26 o 
  -1   6   9        0.18        0.39      0.65 o 
   0   6   9       50.18       47.33      2.16 o 
   1   6   9        0.76        1.07      0.83 o 
   2   6   9        7.11        7.34      1.15 o 
   3   6   9        3.20        1.83      1.37 o 
  -3   7   9        0.06        0.21      1.29 o 
  -2   7   9        0.01        0.47      1.08 o 
  -1   7   9        1.13        1.79      0.88 o 
   0   7   9        1.22        0.42      0.77 o 
   1   7   9        8.39        8.05      1.24 o 
   2   7   9       10.61       10.46      1.40 o 
   3   7   9        0.28        1.60      1.37 o 
  -2   8   9        1.24       -0.22      1.17 o 
  -1   8   9        0.04        0.04      0.99 o 
   0   8   9       12.96       12.50      1.52 o 
   1   8   9       26.13       29.34      2.57 o 
   2   8   9        0.92        1.11      1.22 o 
   0   9   9        3.78        9.16      2.10 o 
  -4   0  10        2.66        2.41      1.17 o 
  -2   0  10        0.07       -0.15      0.45 o 
   0   0  10       25.02       24.89      2.01 o 
   2   0  10      112.41      108.62      3.77 o 
   4   0  10       44.39       36.29      3.61 o 
  -4   1  10        0.46        0.92      0.92 o 
  -3   1  10       26.92       22.81      1.33 o 
  -2   1  10      105.46      107.26      2.94 o 
  -1   1  10       52.89       46.26      1.01 o 
   0   1  10      105.55      102.18      1.91 o 
   1   1  10       77.95       77.09      1.57 o 
   2   1  10       47.43       45.85      1.74 o 
   3   1  10       37.31       40.61      1.74 o 
   4   1  10       12.34       14.29      1.76 o 
  -4   2  10        2.85        4.27      1.35 o 
  -3   2  10        2.24        6.26      0.91 o 
  -2   2  10        9.73       11.26      0.84 o 
  -1   2  10      164.46      164.09      3.89 o 
   0   2  10       35.67       32.90      1.03 o 
   1   2  10      260.51      260.68      3.89 o 
   2   2  10      108.37      117.37      2.80 o 
   3   2  10        2.76        2.87      0.74 o 
   4   2  10        0.01        1.04      1.57 o 
  -4   3  10        3.52        2.97      1.20 o 
  -3   3  10       12.96       11.90      1.23 o 
  -2   3  10        1.55        0.97      0.39 o 
  -1   3  10        9.83       13.71      0.83 o 
   0   3  10       56.40       62.12      1.52 o 
   1   3  10      162.38      183.39      2.94 o 
   2   3  10        1.95        4.27      0.71 o 
   3   3  10        1.35       -0.29      0.61 o 
   4   3  10        8.06        6.33      2.49 o 
  -4   4  10        0.29        0.18      1.75 o 
  -3   4  10        4.90        3.81      0.74 o 
  -2   4  10       20.77       23.45      1.39 o 
  -1   4  10       39.27       42.66      1.22 o 
   0   4  10       22.90       30.19      1.13 o 
   1   4  10      120.17      109.80      3.50 o 
   2   4  10       22.80       20.90      2.06 o 
   3   4  10       40.15       35.43      2.06 o 
   4   4  10        1.96       -0.56      1.35 o 
  -4   5  10        1.19        0.08      1.13 o 
  -3   5  10        1.22        3.24      1.04 o 
  -2   5  10        6.27        4.36      0.74 o 
  -1   5  10        1.80        1.62      0.59 o 
   0   5  10       28.88       28.75      1.23 o 
   1   5  10       18.40       15.00      1.30 o 
   2   5  10        0.46        2.89      0.95 o 
   3   5  10        7.25        5.19      1.45 o 
   4   5  10        1.77       -0.08      1.39 o 
  -3   6  10        1.42        1.57      1.20 o 
  -2   6  10        0.81        0.66      0.86 o 
  -1   6  10        4.60        2.86      0.97 o 
   0   6  10        8.25        9.90      0.93 o 
   1   6  10       13.47       11.72      1.32 o 
   2   6  10        2.27        2.58      1.01 o 
   3   6  10       11.79       15.29      1.97 o 
  -3   7  10        3.09        3.58      1.51 o 
  -2   7  10        0.06        0.76      1.05 o 
  -1   7  10        0.54        0.65      0.80 o 
   0   7  10       51.95       44.43      2.25 o 
   1   7  10       22.70       24.04      1.81 o 
   2   7  10        1.59        1.16      1.02 o 
   3   7  10        9.84        7.42      1.77 o 
  -2   8  10        1.67        1.94      1.36 o 
  -1   8  10        0.13       -0.09      1.02 o 
   0   8  10       24.47       23.64      1.97 o 
   1   8  10        0.45        3.07      1.63 o 
   2   8  10        4.59        3.97      1.34 o 
   0   9  10       11.21       12.67      2.38 o 
  -3   0  11       34.50       33.79      3.53 o 
  -1   0  11     1462.99     1457.07     24.17 o 
   1   0  11       35.68       32.56      1.48 o 
   3   0  11       95.40       78.38      4.82 o 
  -4   1  11        0.98        1.81      0.96 o 
  -3   1  11        0.22        1.84      0.72 o 
  -2   1  11       65.09       73.86      2.01 o 
  -1   1  11       67.66       64.41      1.25 o 
   0   1  11      272.98      277.92      5.02 o 
   1   1  11        1.01        1.10      0.32 o 
   2   1  11       68.62       69.16      1.64 o 
   3   1  11       28.73       28.72      1.63 o 
   4   1  11        1.84        1.16      1.13 o 
  -4   2  11        3.14        3.14      1.38 o 
  -3   2  11       39.01       42.68      1.78 o 
  -2   2  11        7.66        8.24      0.71 o 
  -1   2  11        8.63        8.36      0.86 o 
   0   2  11        0.76        1.07      0.35 o 
   1   2  11        1.32        3.23      0.32 o 
   2   2  11      156.91      154.37      3.38 o 
   3   2  11        2.71        0.64      0.65 o 
   4   2  11        0.38        0.68      1.01 o 
  -4   3  11       10.22       11.76      2.02 o 
  -3   3  11        3.46        2.67      0.76 o 
  -2   3  11        0.53        1.16      0.46 o 
  -1   3  11        5.42        5.37      0.57 o 
   0   3  11      200.58      221.61      3.89 o 
   1   3  11       60.69       69.75      1.84 o 
   2   3  11       33.51       36.97      1.58 o 
   3   3  11        0.00       -0.48      0.70 o 
   4   3  11        0.46        0.08      1.25 o 
  -4   4  11        0.01        1.54      1.17 o 
  -3   4  11        8.13        9.12      1.23 o 
  -2   4  11        0.40       -0.47      0.47 o 
  -1   4  11       85.89       86.24      2.47 o 
   0   4  11       56.47       66.40      1.59 o 
   1   4  11        1.25        0.83      0.60 o 
   2   4  11       11.35       11.92      1.18 o 
   3   4  11        0.10        3.39      1.13 o 
   4   4  11        1.50        2.71      1.64 o 
  -4   5  11        1.76        2.63      1.49 o 
  -3   5  11       14.89       14.07      1.87 o 
  -2   5  11        9.32        6.44      0.84 o 
  -1   5  11        1.67        0.74      0.58 o 
   0   5  11        4.80        4.64      0.66 o 
   1   5  11        5.23        6.07      0.96 o 
   2   5  11       15.49       16.85      1.94 o 
   3   5  11        0.12        0.73      1.14 o 
  -3   6  11        4.63        3.55      1.55 o 
  -2   6  11       41.77       38.43      3.17 o 
  -1   6  11       91.19       79.91      2.64 o 
   0   6  11        0.18       -0.17      0.57 o 
   1   6  11       14.63       12.26      1.34 o 
   2   6  11        0.00       -0.23      0.86 o 
   3   6  11        5.41        8.78      2.90 o 
  -3   7  11        0.23       -0.05      1.30 o 
  -2   7  11        0.42        0.43      0.98 o 
  -1   7  11       12.42       11.38      1.25 o 
   0   7  11        6.36        8.42      1.25 o 
   1   7  11       14.49       13.04      1.50 o 
   2   7  11        2.10        1.92      1.09 o 
  -2   8  11        0.76        1.69      1.34 o 
  -1   8  11        5.52        6.04      1.32 o 
   0   8  11        0.71        2.77      1.12 o 
   1   8  11        3.21        4.25      1.60 o 
   2   8  11        5.85        6.83      1.46 o 
  -4   0  12        6.09        7.03      1.51 o 
  -2   0  12      100.40      108.15      2.79 o 
   0   0  12      132.50      135.48      3.69 o 
   2   0  12       17.91       18.56      1.64 o 
   4   0  12        1.67        0.48      1.38 o 
  -4   1  12       11.24       13.19      1.47 o 
  -3   1  12       21.91       23.32      1.79 o 
  -2   1  12      397.31      409.07      6.74 o 
  -1   1  12       19.94       24.49      0.86 o 
   0   1  12      871.35      881.19     14.81 o 
   1   1  12        1.58        1.27      0.36 o 
   2   1  12        8.27        8.11      0.84 o 
   3   1  12        0.57        2.81      0.72 o 
   4   1  12        4.79        3.65      1.22 o 
  -4   2  12        7.11        6.12      1.28 o 
  -3   2  12       16.31       20.66      1.30 o 
  -2   2  12       39.24       38.44      1.57 o 
  -1   2  12       23.84       24.64      1.23 o 
   0   2  12       59.26       57.95      1.39 o 
   1   2  12       54.11       61.44      1.27 o 
   2   2  12        0.27        2.11      0.63 o 
   3   2  12        2.75        1.89      0.70 o 
   4   2  12        0.22        0.48      1.03 o 
  -4   3  12        0.27        1.14      1.14 o 
  -3   3  12       11.76       13.54      1.19 o 
  -2   3  12       33.30       34.41      1.24 o 
  -1   3  12       78.55       77.44      1.81 o 
   0   3  12       25.52       31.01      1.24 o 
   1   3  12       18.07       19.89      0.91 o 
   2   3  12        4.26        5.86      0.83 o 
   3   3  12        0.27        1.12      1.05 o 
   4   3  12        0.43        0.50      1.77 o 
  -4   4  12        6.01        5.83      1.45 o 
  -3   4  12       23.03       22.09      2.29 o 
  -2   4  12        1.41       -0.53      0.53 o 
  -1   4  12        7.91        8.00      0.76 o 
   0   4  12        2.79        2.94      0.49 o 
   1   4  12        1.73        1.97      1.02 o 
   2   4  12        1.23       -0.70      0.70 o 
   3   4  12        0.25       -0.92      0.92 o 
   4   4  12        0.19       -0.64      1.77 o 
  -3   5  12        6.33        5.25      1.02 o 
  -2   5  12       34.68       31.69      1.72 o 
  -1   5  12       21.89       23.52      1.58 o 
   0   5  12       46.51       39.45      1.34 o 
   1   5  12       31.25       31.83      1.84 o 
   2   5  12        0.02        0.68      1.00 o 
   3   5  12        0.63        0.87      1.15 o 
  -3   6  12        0.91        1.90      1.67 o 
  -2   6  12        9.59        8.04      1.22 o 
  -1   6  12        2.24        4.74      1.04 o 
   0   6  12        1.57        1.03      0.65 o 
   1   6  12        5.18        6.06      1.12 o 
   2   6  12        2.78        4.35      1.13 o 
   3   6  12       13.75       14.54      1.93 o 
  -2   7  12       19.73       21.62      1.94 o 
  -1   7  12       18.62       15.61      1.42 o 
   0   7  12        4.83        4.60      1.10 o 
   1   7  12        8.89       10.80      1.44 o 
   2   7  12        3.99        4.96      1.26 o 
  -2   8  12        3.18        4.54      1.57 o 
  -1   8  12        0.00       -0.65      1.16 o 
   0   8  12        1.10       -0.28      0.95 o 
   1   8  12        3.72        6.42      1.34 o 
   2   8  12       19.66       24.07      2.15 o 
  -3   0  13        4.90        6.71      2.25 o 
  -1   0  13      678.87      706.00     13.85 o 
   1   0  13       64.19       57.65      1.82 o 
   3   0  13        5.48        7.64      1.53 o 
  -4   1  13        7.91        8.05      1.30 o 
  -3   1  13        1.81        3.41      0.96 o 
  -2   1  13       46.98       51.53      1.46 o 
  -1   1  13      198.02      218.61      3.40 o 
   0   1  13       30.97       27.38      1.01 o 
   1   1  13        8.11        9.14      0.64 o 
   2   1  13        0.07        0.40      0.53 o 
   3   1  13        9.60        9.87      1.00 o 
   4   1  13        3.52        0.64      1.17 o 
  -4   2  13        3.54        5.35      1.22 o 
  -3   2  13       59.52       60.36      2.68 o 
  -2   2  13       39.52       38.23      2.04 o 
  -1   2  13      130.61      123.23      2.63 o 
   0   2  13        6.66        3.09      0.46 o 
   1   2  13        4.57        6.55      0.49 o 
   2   2  13       94.07       81.33      3.22 o 
   3   2  13        0.53       -0.33      0.72 o 
   4   2  13        0.82        0.51      1.17 o 
  -4   3  13       11.42        8.43      1.54 o 
  -3   3  13        0.09        0.14      0.65 o 
  -2   3  13        0.83        0.61      0.67 o 
  -1   3  13        1.53        2.13      0.46 o 
   0   3  13       15.22       18.13      0.95 o 
   1   3  13       62.19       65.53      1.62 o 
   2   3  13       16.55       17.48      1.67 o 
   3   3  13        6.60        9.45      1.92 o 
   4   3  13        0.04        0.96      2.01 o 
  -4   4  13        0.79        2.21      1.29 o 
  -3   4  13        3.48        4.83      0.95 o 
  -2   4  13       16.84       15.85      1.09 o 
  -1   4  13        6.85        7.56      0.77 o 
   0   4  13        5.42        5.19      0.61 o 
   1   4  13        9.41        7.16      0.95 o 
   2   4  13        1.88        2.09      1.00 o 
   3   4  13        0.88        1.15      1.10 o 
   4   4  13        3.92        1.01      1.42 o 
  -3   5  13        0.26       -0.15      0.84 o 
  -2   5  13        1.03       -0.11      0.74 o 
  -1   5  13        6.31        4.24      0.89 o 
   0   5  13        1.92        0.60      0.54 o 
   1   5  13       17.33       20.04      1.51 o 
   2   5  13       16.70       12.22      1.38 o 
   3   5  13        3.23        2.23      1.26 o 
  -3   6  13        0.33       -0.16      1.17 o 
  -2   6  13        0.49        0.67      0.91 o 
  -1   6  13        2.25        3.22      0.96 o 
   0   6  13       17.26       15.91      1.28 o 
   1   6  13        1.54        2.22      0.94 o 
   2   6  13        4.28        3.70      1.11 o 
   3   6  13        2.69        2.37      1.38 o 
  -2   7  13        8.07        7.27      1.33 o 
  -1   7  13        2.96        5.72      1.07 o 
   0   7  13       17.99       16.75      1.75 o 
   1   7  13        8.22        8.33      1.31 o 
   2   7  13       15.29       15.67      1.72 o 
  -2   8  13        6.47       10.76      3.37 o 
  -1   8  13        0.27        1.35      1.34 o 
   0   8  13        0.38        1.53      1.26 o 
   1   8  13       15.34       14.77      2.25 o 
  -4   0  14        0.85        0.25      1.77 o 
  -2   0  14        0.31       -0.05      0.59 o 
   0   0  14     1389.69     1542.22     29.36 o 
   2   0  14        5.84        5.98      1.93 o 
   4   0  14       17.58       15.99      2.38 o 
  -4   1  14        0.08        2.35      1.06 o 
  -3   1  14        0.27        1.07      0.82 o 
  -2   1  14       10.56       10.06      1.15 o 
  -1   1  14      144.51      144.14      2.43 o 
   0   1  14      596.20      570.34      9.87 o 
   1   1  14      191.36      202.97      3.51 o 
   2   1  14        1.46        1.13      0.61 o 
   3   1  14       19.37       17.39      1.24 o 
   4   1  14        0.45        0.57      1.05 o 
  -4   2  14        4.46        2.14      1.09 o 
  -3   2  14        9.10       12.50      1.48 o 
  -2   2  14       24.77       29.11      1.30 o 
  -1   2  14        0.51        0.28      0.36 o 
   0   2  14       14.97       13.77      0.77 o 
   1   2  14      199.42      217.20      3.43 o 
   2   2  14        7.82        8.61      0.93 o 
   3   2  14        0.02       -0.10      0.75 o 
   4   2  14        1.70        3.24      2.09 o 
  -4   3  14        0.30        0.71      1.13 o 
  -3   3  14        0.02        0.64      0.71 o 
  -2   3  14        0.29        0.82      0.55 o 
  -1   3  14        8.30        9.16      0.75 o 
   0   3  14       17.00       10.95      0.72 o 
   1   3  14       48.63       48.47      1.41 o 
   2   3  14       14.46       16.21      1.51 o 
   3   3  14       42.39       38.71      2.49 o 
   4   3  14        0.12        1.57      1.53 o 
  -4   4  14        0.81        1.18      1.21 o 
  -3   4  14        0.10        0.06      0.72 o 
  -2   4  14        0.19       -0.55      0.55 o 
  -1   4  14       15.39       16.08      1.27 o 
   0   4  14        0.02        0.07      0.42 o 
   1   4  14       13.29       13.81      1.22 o 
   2   4  14       14.18       11.15      1.22 o 
   3   4  14        4.79        2.96      1.23 o 
   4   4  14        0.90        0.39      1.42 o 
  -3   5  14        0.31       -0.12      1.04 o 
  -2   5  14       14.98       14.12      1.49 o 
  -1   5  14       12.71        8.40      1.12 o 
   0   5  14       10.35        8.90      0.85 o 
   1   5  14       65.58       55.19      2.13 o 
   2   5  14        1.24        0.75      0.90 o 
   3   5  14        0.70        2.99      1.29 o 
  -3   6  14        0.00        1.69      1.27 o 
  -2   6  14        0.11        0.03      0.83 o 
  -1   6  14       38.06       35.45      2.08 o 
   0   6  14       49.19       49.65      2.88 o 
   1   6  14        0.92        0.66      0.88 o 
   2   6  14        0.92        3.36      1.46 o 
   3   6  14        0.60        1.37      1.33 o 
  -2   7  14        0.17        1.65      1.14 o 
  -1   7  14        2.39        1.67      0.89 o 
   0   7  14        2.05        3.28      1.09 o 
   1   7  14        1.39        2.31      1.06 o 
   2   7  14        2.42        1.76      1.20 o 
  -1   8  14       17.41       15.13      2.10 o 
   0   8  14        0.01        1.95      1.29 o 
   1   8  14        0.76       -0.41      1.08 o 
  -3   0  15        0.92        1.12      1.12 o 
  -1   0  15      837.29      843.59     16.54 o 
   1   0  15      505.53      489.47      9.80 o 
   3   0  15        3.88        4.22      1.39 o 
  -4   1  15       16.98       21.60      1.85 o 
  -3   1  15       12.54       14.91      1.50 o 
  -2   1  15       11.76       12.26      0.85 o 
  -1   1  15      439.35      449.13      6.52 o 
   0   1  15      141.91      156.34      2.87 o 
   1   1  15      322.64      334.32      4.92 o 
   2   1  15        3.68        4.23      0.80 o 
   3   1  15        0.26        0.93      1.30 o 
   4   1  15        0.36        1.62      1.16 o 
  -4   2  15        0.00        0.81      0.96 o 
  -3   2  15       89.55       93.00      2.81 o 
  -2   2  15        0.59        2.61      0.60 o 
  -1   2  15       11.71       13.06      0.73 o 
   0   2  15       24.09       23.32      0.94 o 
   1   2  15      417.65      392.92      5.29 o 
   2   2  15       60.56       62.38      1.94 o 
   3   2  15        2.19        2.61      0.88 o 
   4   2  15        3.10        5.46      1.76 o 
  -4   3  15        1.16        0.66      1.05 o 
  -3   3  15        3.96        4.40      0.96 o 
  -2   3  15      169.78      162.80      3.09 o 
  -1   3  15      138.34      122.35      2.52 o 
   0   3  15       12.76       14.64      0.82 o 
   1   3  15        3.27        4.55      0.56 o 
   2   3  15       28.33       25.75      1.93 o 
   3   3  15        5.33        7.25      1.38 o 
   4   3  15        0.70        1.03      2.01 o 
  -4   4  15        1.76        2.09      1.29 o 
  -3   4  15        0.29        3.78      0.93 o 
  -2   4  15       23.87       21.60      1.24 o 
  -1   4  15       90.96       81.47      2.41 o 
   0   4  15      120.37      116.63      2.36 o 
   1   4  15        5.43        4.59      0.88 o 
   2   4  15       59.07       52.17      2.08 o 
   3   4  15        0.80        0.07      1.08 o 
   4   4  15        0.29       -0.49      1.21 o 
  -3   5  15        0.14        1.67      1.06 o 
  -2   5  15        0.92        0.37      0.72 o 
  -1   5  15       11.12       10.67      1.21 o 
   0   5  15       32.66       31.23      1.57 o 
   1   5  15       12.43        8.57      1.14 o 
   2   5  15        1.89        2.30      1.00 o 
   3   5  15        2.49        2.15      1.39 o 
  -3   6  15        0.54        1.24      1.26 o 
  -2   6  15        0.13        0.55      0.95 o 
  -1   6  15       18.93       19.69      1.66 o 
   0   6  15       50.44       49.71      2.38 o 
   1   6  15        2.01        2.73      0.97 o 
   2   6  15       19.86       20.07      1.82 o 
   3   6  15        1.33        1.21      1.35 o 
  -2   7  15        0.97        1.52      1.16 o 
  -1   7  15       18.72       21.67      1.67 o 
   0   7  15       19.73       21.05      1.82 o 
   1   7  15        4.13        2.72      1.39 o 
   2   7  15        0.00       -0.10      1.05 o 
  -1   8  15        0.00        1.68      1.45 o 
   0   8  15        5.18        4.90      1.50 o 
   1   8  15        2.23        1.54      1.20 o 
  -4   0  16       33.44       38.30      4.50 o 
  -2   0  16        7.20        8.42      1.30 o 
   0   0  16     1249.89     1375.90     33.97 o 
   2   0  16        0.11       -0.47      0.65 o 
   4   0  16        1.48        0.64      2.33 o 
  -4   1  16       41.65       46.78      2.66 o 
  -3   1  16       24.06       25.13      1.90 o 
  -2   1  16       10.15       11.15      0.83 o 
  -1   1  16       27.62       37.95      1.31 o 
   0   1  16      163.12      182.71      3.27 o 
   1   1  16       22.32       30.11      1.03 o 
   2   1  16      124.04      120.22      2.59 o 
   3   1  16        0.06        0.73      0.80 o 
   4   1  16        0.55        0.01      2.08 o 
  -4   2  16        7.81        8.05      1.58 o 
  -3   2  16       97.03       97.69      2.89 o 
  -2   2  16      112.43      120.46      2.68 o 
  -1   2  16       16.37       17.60      0.87 o 
   0   2  16      239.05      217.92      3.77 o 
   1   2  16       31.30       32.31      1.38 o 
   2   2  16        7.43        8.39      0.96 o 
   3   2  16       12.99       11.55      1.54 o 
   4   2  16        0.07        2.73      1.59 o 
  -4   3  16        1.82        4.11      1.41 o 
  -3   3  16       33.19       28.81      2.27 o 
  -2   3  16       21.72       23.62      1.25 o 
  -1   3  16       54.71       48.31      1.68 o 
   0   3  16       54.41       53.28      1.42 o 
   1   3  16       39.58       34.95      1.66 o 
   2   3  16        0.06       -0.26      0.80 o 
   3   3  16        1.70        1.02      1.08 o 
   4   3  16        1.53        4.55      1.69 o 
  -4   4  16        0.90        0.79      1.26 o 
  -3   4  16       33.75       40.46      3.31 o 
  -2   4  16       61.44       59.54      1.73 o 
  -1   4  16        7.94        6.50      1.03 o 
   0   4  16       46.65       43.49      1.34 o 
   1   4  16        1.30        2.29      0.80 o 
   2   4  16       15.95       16.36      1.70 o 
   3   4  16        1.08        2.11      1.20 o 
  -3   5  16        7.08        3.37      1.63 o 
  -2   5  16        1.08        0.17      0.77 o 
  -1   5  16        9.50        8.13      1.09 o 
   0   5  16        0.92        0.59      0.60 o 
   1   5  16       81.18       71.24      2.47 o 
   2   5  16        5.46        6.11      1.22 o 
   3   5  16        2.31        3.26      1.37 o 
  -3   6  16        0.35        2.11      1.29 o 
  -2   6  16        0.07       -0.85      0.87 o 
  -1   6  16        2.81        2.29      0.95 o 
   0   6  16       31.15       27.32      1.92 o 
   1   6  16        1.04        2.16      0.99 o 
   2   6  16       17.20       16.76      1.71 o 
   3   6  16        0.00        0.28      1.41 o 
  -2   7  16        3.78        3.39      1.22 o 
  -1   7  16       17.02       14.62      1.42 o 
   0   7  16        0.02       -0.08      0.92 o 
   1   7  16       31.68       29.90      2.53 o 
   2   7  16        5.37        4.87      1.38 o 
  -1   8  16        4.87        5.79      1.68 o 
   0   8  16        2.25        2.49      1.42 o 
   1   8  16        0.08       -0.80      1.07 o 
  -3   0  17        1.78        1.85      1.19 o 
  -1   0  17      283.09      293.60      9.32 o 
   1   0  17      170.58      185.89      5.62 o 
   3   0  17        7.41        8.82      1.74 o 
  -4   1  17       17.00       20.64      1.84 o 
  -3   1  17        3.99        7.61      1.25 o 
  -2   1  17       11.47       16.67      0.97 o 
  -1   1  17      204.48      210.62      3.41 o 
   0   1  17       76.03       81.89      1.84 o 
   1   1  17        6.17       10.13      0.66 o 
   2   1  17        6.11        8.55      0.85 o 
   3   1  17        0.71        0.83      1.01 o 
   4   1  17        0.19       -0.05      1.04 o 
  -4   2  17        4.04        3.46      1.11 o 
  -3   2  17       16.10       13.11      1.32 o 
  -2   2  17       71.91       74.31      2.00 o 
  -1   2  17      118.44      112.78      2.16 o 
   0   2  17        0.94        1.10      0.40 o 
   1   2  17        4.21        4.31      0.55 o 
   2   2  17       35.12       40.96      1.75 o 
   3   2  17       18.16       18.17      1.97 o 
   4   2  17        1.53        4.59      2.41 o 
  -4   3  17        1.58        0.99      1.20 o 
  -3   3  17        5.97        6.70      1.06 o 
  -2   3  17       82.57       90.93      2.16 o 
  -1   3  17        7.79       10.09      0.81 o 
   0   3  17       65.91       67.20      1.63 o 
   1   3  17        1.75        1.99      0.70 o 
   2   3  17       14.03       15.75      1.60 o 
   3   3  17        1.81        2.47      1.20 o 
   4   3  17       11.09       12.18      2.81 o 
  -3   4  17       13.03       17.77      1.72 o 
  -2   4  17       13.07       13.70      1.19 o 
  -1   4  17       26.29       21.95      1.54 o 
   0   4  17       64.31       63.15      1.68 o 
   1   4  17       10.85       11.44      1.22 o 
   2   4  17        4.40        4.25      1.17 o 
   3   4  17       12.41       13.08      1.77 o 
  -3   5  17        6.33        5.21      1.37 o 
  -2   5  17        3.69        4.16      0.95 o 
  -1   5  17        0.92       -0.70      0.70 o 
   0   5  17       73.09       67.60      1.88 o 
   1   5  17       64.01       65.85      2.39 o 
   2   5  17       26.30       22.53      1.79 o 
   3   5  17        1.62        3.25      1.30 o 
  -3   6  17        0.62        0.50      1.37 o 
  -2   6  17        2.48        3.19      1.01 o 
  -1   6  17        2.20        2.31      0.96 o 
   0   6  17        3.02        3.37      1.03 o 
   1   6  17       46.16       43.41      2.44 o 
   2   6  17        1.98        3.07      1.14 o 
   3   6  17        0.38       -0.27      1.37 o 
  -2   7  17        3.78        3.01      1.23 o 
  -1   7  17        3.17        3.63      1.01 o 
   0   7  17        0.00       -0.24      0.89 o 
   1   7  17        7.79        7.10      1.34 o 
   2   7  17        1.26        0.40      1.14 o 
  -1   8  17        0.05        0.70      1.50 o 
   0   8  17        4.77        3.76      1.50 o 
   1   8  17        0.20        0.30      1.39 o 
  -4   0  18       19.49       18.47      3.53 o 
  -2   0  18       17.35       17.51      2.57 o 
   0   0  18        0.05        1.38      0.96 o 
   2   0  18       43.09       53.68      2.19 o 
   4   0  18        0.05        0.89      1.57 o 
  -4   1  18        0.18        1.47      1.08 o 
  -3   1  18       38.89       40.03      2.58 o 
  -2   1  18       87.52       98.69      3.14 o 
  -1   1  18       53.22       52.96      1.40 o 
   0   1  18       22.26       25.51      1.08 o 
   1   1  18      183.77      189.32      3.15 o 
   2   1  18       20.52       23.25      1.30 o 
   3   1  18        1.07        2.31      0.96 o 
   4   1  18        0.06       -1.16      1.16 o 
  -4   2  18        4.45        2.76      1.15 o 
  -3   2  18        0.20        2.10      0.87 o 
  -2   2  18      150.35      166.40      3.44 o 
  -1   2  18        9.77       11.22      0.75 o 
   0   2  18       68.75       69.97      1.69 o 
   1   2  18       20.79       23.05      0.88 o 
   2   2  18       17.88       16.92      1.58 o 
   3   2  18        0.68        1.57      1.10 o 
   4   2  18        3.46       16.70      3.53 o 
  -4   3  18        0.03       -0.19      1.13 o 
  -3   3  18       29.96       27.03      1.79 o 
  -2   3  18      195.10      204.85      4.64 o 
  -1   3  18      971.88      944.97     14.57 o 
   0   3  18        3.57        2.76      0.55 o 
   1   3  18       28.86       31.00      1.74 o 
   2   3  18        1.74        1.79      0.98 o 
   3   3  18       30.23       27.30      3.22 o 
   4   3  18        2.00        4.32      1.87 o 
  -3   4  18       18.08       16.00      3.00 o 
  -2   4  18        1.70        5.76      0.89 o 
  -1   4  18      140.55      128.79      3.35 o 
   0   4  18      225.06      221.68      3.90 o 
   1   4  18        6.43        6.70      1.06 o 
   2   4  18       10.14       11.57      1.57 o 
   3   4  18        6.46        7.59      1.48 o 
  -3   5  18        4.15        5.84      1.60 o 
  -2   5  18       10.60       11.65      1.24 o 
  -1   5  18       60.70       58.42      2.21 o 
   0   5  18       51.63       49.91      1.94 o 
   1   5  18      217.96      186.05      4.52 o 
   2   5  18        4.45        3.31      1.08 o 
   3   5  18        0.25        0.83      1.22 o 
  -3   6  18        2.22        3.39      1.45 o 
  -2   6  18        1.42        0.80      0.92 o 
  -1   6  18        7.59        6.47      1.14 o 
   0   6  18        0.00        1.40      0.95 o 
   1   6  18        3.91        6.99      1.26 o 
   2   6  18       27.01       26.62      2.11 o 
  -2   7  18        0.01        0.33      1.10 o 
  -1   7  18       11.03       11.91      1.76 o 
   0   7  18        2.23        0.87      1.20 o 
   1   7  18        0.87        2.26      1.15 o 
   2   7  18        5.95        1.76      1.23 o 
  -1   8  18        0.54        1.28      2.05 o 
   0   8  18        5.69        4.05      1.51 o 
   1   8  18        0.39        1.96      1.28 o 
  -3   0  19        1.65        1.12      1.45 o 
  -1   0  19      157.90      160.78      4.80 o 
   1   0  19      339.19      335.41      7.20 o 
   3   0  19        3.87        5.02      1.62 o 
  -4   1  19        9.69        9.99      1.95 o 
  -3   1  19      107.19      116.14     10.44 o 
  -2   1  19        8.24       10.11      1.26 o 
  -1   1  19        0.87        1.20      0.49 o 
   0   1  19      142.35      151.73      2.94 o 
   1   1  19      209.73      203.63      5.41 o 
   2   1  19       15.88       18.48      1.19 o 
   3   1  19        0.32        0.86      0.86 o 
   4   1  19        0.21       -2.06      2.49 o 
  -4   2  19        0.38       -0.96      0.96 o 
  -3   2  19       56.40       48.03      2.95 o 
  -2   2  19      413.47      405.82      7.00 o 
  -1   2  19        0.37        0.60      0.46 o 
   0   2  19      578.77      559.56      8.84 o 
   1   2  19        1.68        0.87      0.63 o 
   2   2  19        0.49        0.66      0.92 o 
   3   2  19        0.04        0.12      1.09 o 
   4   2  19        0.86        3.77      1.81 o 
  -4   3  19        0.66        1.71      1.04 o 
  -3   3  19        2.28        4.65      0.95 o 
  -2   3  19      153.48      153.47      3.04 o 
  -1   3  19       12.61       18.46      1.46 o 
   0   3  19        1.51        1.48      0.54 o 
   1   3  19        2.72        2.42      0.79 o 
   2   3  19        1.84        2.32      1.05 o 
   3   3  19        5.10        8.54      1.82 o 
  -3   4  19        0.35        1.01      1.07 o 
  -2   4  19      241.89      238.67      6.54 o 
  -1   4  19      261.46      250.83      5.38 o 
   0   4  19      344.87      332.74      5.41 o 
   1   4  19        8.64        7.29      1.10 o 
   2   4  19       21.59       20.33      1.98 o 
   3   4  19        4.07        4.23      1.34 o 
  -3   5  19        0.96        5.55      1.32 o 
  -2   5  19        8.42        9.42      1.18 o 
  -1   5  19        5.52        7.16      1.14 o 
   0   5  19      151.05      132.60      3.90 o 
   1   5  19        0.00        4.17      1.07 o 
   2   5  19        1.67        3.78      1.13 o 
   3   5  19        0.37        0.14      1.44 o 
  -2   6  19       30.10       35.41      2.07 o 
  -1   6  19        2.48        3.64      1.06 o 
   0   6  19       48.02       41.51      2.44 o 
   1   6  19       28.81       21.68      1.84 o 
   2   6  19        0.72        1.97      1.12 o 
  -2   7  19        1.91        2.22      1.08 o 
  -1   7  19        1.57        3.70      1.47 o 
   0   7  19        1.03        0.46      1.13 o 
   1   7  19        3.94        7.00      1.42 o 
   2   7  19        0.19       -0.80      2.04 o 
   0   8  19        0.05        0.58      1.44 o 
  -4   0  20       28.49       34.69      4.50 o 
  -2   0  20        4.71        6.91      1.77 o 
   0   0  20      373.38      397.18     10.44 o 
   2   0  20        1.95        2.89      0.97 o 
   4   0  20        0.06        0.21      1.54 o 
  -4   1  20        0.39        0.00      0.98 o 
  -3   1  20       37.33       38.57      4.16 o 
  -2   1  20        6.60        4.61      1.01 o 
  -1   1  20       31.73       37.24      1.21 o 
   0   1  20      135.26      145.31      2.84 o 
   1   1  20        3.77        5.04      0.58 o 
   2   1  20       28.28       28.73      1.44 o 
   3   1  20        1.69        2.50      1.14 o 
   4   1  20        2.03        2.77      1.62 o 
  -4   2  20        0.11        0.67      1.06 o 
  -3   2  20        5.62        4.91      1.13 o 
  -2   2  20       53.44       60.73      3.01 o 
  -1   2  20      141.72      135.47      2.88 o 
   0   2  20      430.20      407.36      6.13 o 
   1   2  20       17.86       20.47      1.32 o 
   2   2  20        8.76        8.96      1.34 o 
   3   2  20        1.41        0.83      1.13 o 
   4   2  20        3.94        5.16      1.92 o 
  -4   3  20        0.08       -0.03      1.03 o 
  -3   3  20        5.52        3.72      0.95 o 
  -2   3  20        0.17        1.61      0.77 o 
  -1   3  20      444.39      450.27      8.53 o 
   0   3  20        5.78        6.97      0.95 o 
   1   3  20        0.07       -0.23      0.70 o 
   2   3  20        0.24        0.77      0.89 o 
   3   3  20        5.85        6.16      1.48 o 
  -3   4  20        3.93        5.09      1.26 o 
  -2   4  20       30.54       32.51      2.00 o 
  -1   4  20       21.64       28.12      1.76 o 
   0   4  20       74.38       65.19      1.82 o 
   1   4  20       83.93       79.51      2.61 o 
   2   4  20        0.08        0.64      1.05 o 
   3   4  20        1.63        2.57      1.33 o 
  -3   5  20       53.29       47.24      3.53 o 
  -2   5  20        0.50        2.31      0.90 o 
  -1   5  20       45.58       48.47      2.33 o 
   0   5  20        0.00        1.48      0.96 o 
   1   5  20       24.82       28.59      1.98 o 
   2   5  20       32.24       30.13      2.10 o 
   3   5  20        1.99        1.96      1.35 o 
  -2   6  20        4.14        5.79      1.12 o 
  -1   6  20        2.46        2.36      1.02 o 
   0   6  20        4.54        6.78      1.81 o 
   1   6  20        0.18       -0.35      0.94 o 
   2   6  20       14.96       11.94      1.82 o 
  -2   7  20        2.30        2.22      1.12 o 
  -1   7  20       12.62       12.40      1.91 o 
   0   7  20        0.87        1.35      1.27 o 
   1   7  20        8.42       13.00      1.69 o 
  -3   0  21        2.54        3.85      1.61 o 
  -1   0  21       19.39       18.63      1.62 o 
   1   0  21      106.30      101.62      2.99 o 
   3   0  21      132.53      128.26      4.37 o 
  -4   1  21        0.64        0.31      1.10 o 
  -3   1  21        0.02        1.58      0.96 o 
  -2   1  21        1.70        1.04      0.84 o 
  -1   1  21      100.97      104.09      2.27 o 
   0   1  21       62.99       62.82      1.84 o 
   1   1  21        0.49        1.32      0.41 o 
   2   1  21       75.88       84.40      2.99 o 
   3   1  21       17.32       22.28      1.82 o 
   4   1  21        4.38        5.34      1.74 o 
  -4   2  21        0.98        1.03      1.08 o 
  -3   2  21        0.93        1.45      0.98 o 
  -2   2  21        0.87        3.21      0.76 o 
  -1   2  21       13.09       14.51      1.03 o 
   0   2  21       22.89       25.53      1.51 o 
   1   2  21      175.40      171.47      3.82 o 
   2   2  21        8.90        7.33      1.33 o 
   3   2  21        0.64        0.97      1.17 o 
  -3   3  21        1.56        1.70      0.94 o 
  -2   3  21        6.85        7.61      0.93 o 
  -1   3  21      227.46      225.78      4.92 o 
   0   3  21      538.34      515.70      8.56 o 
   1   3  21       19.41       19.00      1.53 o 
   2   3  21        4.73        7.18      1.81 o 
   3   3  21        4.16        3.05      1.33 o 
  -3   4  21       14.26       10.53      2.59 o 
  -2   4  21       24.09       23.42      1.53 o 
  -1   4  21       19.26       23.17      1.64 o 
   0   4  21      129.91      136.05      2.84 o 
   1   4  21       52.80       52.92      2.19 o 
   2   4  21       30.93       28.41      2.31 o 
   3   4  21        3.80        2.88      1.35 o 
  -3   5  21        5.76        8.56      2.64 o 
  -2   5  21        0.03        0.25      0.81 o 
  -1   5  21       19.35       19.90      1.60 o 
   0   5  21       13.82       14.70      1.52 o 
   1   5  21       56.62       57.51      2.41 o 
   2   5  21       52.50       43.36      2.90 o 
   3   5  21        0.92        0.96      1.29 o 
  -2   6  21        0.24        1.47      1.26 o 
  -1   6  21        0.01        0.71      0.90 o 
   0   6  21       17.14       18.69      1.84 o 
   1   6  21        0.06        0.50      1.05 o 
   2   6  21       40.70       35.68      2.48 o 
  -1   7  21        1.38        1.58      2.00 o 
   0   7  21        1.57        0.46      1.23 o 
   1   7  21        0.14       -1.03      1.03 o 
  -4   0  22        0.35        0.80      1.77 o 
  -2   0  22        3.10        2.57      1.61 o 
   0   0  22       31.23       36.35      1.70 o 
   2   0  22      350.37      332.71      7.54 o 
   4   0  22        1.60        0.32      2.89 o 
  -4   1  22        3.07        4.04      1.45 o 
  -3   1  22        4.53        5.21      1.11 o 
  -2   1  22       36.57       33.81      2.61 o 
  -1   1  22        0.37        0.89      0.49 o 
   0   1  22        0.09        0.75      0.49 o 
   1   1  22      181.65      177.07      3.10 o 
   2   1  22      197.44      203.92      6.47 o 
   3   1  22        9.39       13.29      1.54 o 
   4   1  22        5.53        5.22      1.74 o 
  -4   2  22        0.07       -0.82      1.03 o 
  -3   2  22        4.37        1.48      0.94 o 
  -2   2  22       23.28       26.78      1.97 o 
  -1   2  22      148.98      140.87      3.41 o 
   0   2  22       38.60       35.86      1.34 o 
   1   2  22      282.65      277.21      5.62 o 
   2   2  22        6.67        6.80      1.33 o 
   3   2  22        1.24        2.79      1.27 o 
  -3   3  22        0.05       -0.16      1.05 o 
  -2   3  22        1.59        0.36      0.68 o 
  -1   3  22      220.09      225.70      5.84 o 
   0   3  22        5.17        9.83      1.09 o 
   1   3  22       28.60       28.42      1.82 o 
   2   3  22       16.04       20.09      2.62 o 
   3   3  22       10.09       10.54      1.69 o 
  -3   4  22        0.24        0.76      1.17 o 
  -2   4  22        1.90        3.12      0.84 o 
  -1   4  22      102.34       99.26      2.91 o 
   0   4  22      130.31      133.94      2.82 o 
   1   4  22      112.09      105.43      3.17 o 
   2   4  22        8.10        6.57      1.52 o 
   3   4  22        1.10        3.32      1.39 o 
  -3   5  22       11.36       14.47      3.60 o 
  -2   5  22        2.06        1.51      0.90 o 
  -1   5  22        0.22        1.04      0.84 o 
   0   5  22        0.20       -0.75      0.87 o 
   1   5  22      154.56      133.77      3.79 o 
   2   5  22        0.53        5.32      1.90 o 
   3   5  22        0.16        0.10      1.28 o 
  -2   6  22       18.66       22.01      1.73 o 
  -1   6  22       14.88       17.45      1.67 o 
   0   6  22        0.63        0.74      1.16 o 
   1   6  22        1.36       -0.90      0.90 o 
   2   6  22       18.01       17.81      1.90 o 
  -1   7  22       15.71       19.62      2.33 o 
   0   7  22       15.51       19.53      2.24 o 
   1   7  22        0.82        1.40      1.22 o 
  -3   0  23       17.52        9.32      2.09 o 
  -1   0  23        9.64       17.87      1.62 o 
   1   0  23       35.98       38.58      1.92 o 
   3   0  23        2.91        3.79      1.45 o 
  -4   1  23        1.54        2.93      1.31 o 
  -3   1  23        8.00        5.83      1.35 o 
  -2   1  23       33.76       32.44      2.55 o 
  -1   1  23       22.08       21.99      1.39 o 
   0   1  23        0.62        1.60      0.53 o 
   1   1  23       67.51       58.04      1.77 o 
   2   1  23       17.53       21.89      1.88 o 
   3   1  23       35.87       31.90      2.16 o 
  -3   2  23        1.01        0.49      0.99 o 
  -2   2  23        0.01        1.03      1.01 o 
  -1   2  23      140.49      142.30      3.94 o 
   0   2  23       66.25       64.23      1.73 o 
   1   2  23      187.37      176.87      4.79 o 
   2   2  23       20.99       22.34      1.97 o 
   3   2  23        1.46        0.01      1.23 o 
  -3   3  23        0.12       -0.75      1.07 o 
  -2   3  23        0.04        0.72      0.70 o 
  -1   3  23       55.30       53.49      1.96 o 
   0   3  23      312.33      309.78      5.66 o 
   1   3  23        2.53        1.71      1.07 o 
   2   3  23        0.81        0.40      1.03 o 
   3   3  23        1.99        1.16      1.23 o 
  -3   4  23        5.13        4.88      1.39 o 
  -2   4  23        9.25       10.56      1.17 o 
  -1   4  23        3.56        2.29      0.93 o 
   0   4  23        2.30        5.02      0.92 o 
   1   4  23       11.67       12.11      1.44 o 
   2   4  23       23.58       21.47      2.10 o 
   3   4  23        0.14        0.09      1.50 o 
  -3   5  23        1.82        5.54      1.55 o 
  -2   5  23       27.07       27.57      2.61 o 
  -1   5  23        0.69       -0.01      0.81 o 
   0   5  23       25.02       27.90      2.02 o 
   1   5  23        2.06        2.78      1.21 o 
   2   5  23        4.37        5.92      1.48 o 
  -2   6  23        3.32        6.38      1.22 o 
  -1   6  23       12.13       17.85      2.08 o 
   0   6  23        0.06       -0.76      1.09 o 
   1   6  23        0.06       -0.66      1.01 o 
   2   6  23        3.44        5.03      1.42 o 
  -1   7  23        0.34        3.60      1.57 o 
   0   7  23        5.03        6.91      1.67 o 
   1   7  23        4.71        5.26      1.44 o 
  -2   0  24      134.17      115.64      6.42 o 
   0   0  24       49.48       54.81      2.16 o 
   2   0  24        0.26       -0.15      1.10 o 
  -3   1  24        1.88        1.53      1.19 o 
  -2   1  24       17.70       17.26      1.93 o 
  -1   1  24       35.70       36.52      1.66 o 
   0   1  24        0.11       -0.31      0.39 o 
   1   1  24        6.66        8.21      0.91 o 
   2   1  24       13.24       15.41      2.74 o 
   3   1  24       20.86       20.75      1.84 o 
  -3   2  24        3.49        3.03      1.90 o 
  -2   2  24       29.34       26.98      2.04 o 
  -1   2  24        6.51        6.47      0.90 o 
   0   2  24        0.02        0.77      0.63 o 
   1   2  24        0.10        2.46      1.05 o 
   2   2  24       19.35       20.23      1.91 o 
   3   2  24        0.01       -0.75      1.21 o 
  -3   3  24        1.89        1.86      1.13 o 
  -2   3  24       22.69       27.26      1.56 o 
  -1   3  24       26.69       30.33      2.28 o 
   0   3  24        5.34        7.43      0.92 o 
   1   3  24       33.40       37.43      2.43 o 
   2   3  24        0.82        0.42      1.03 o 
   3   3  24        0.01       -0.03      1.16 o 
  -3   4  24        1.11        1.67      1.07 o 
  -2   4  24       26.14       28.25      1.73 o 
  -1   4  24       32.20       35.38      2.07 o 
   0   4  24       13.98       11.43      1.88 o 
   1   4  24        2.48        3.53      1.12 o 
   2   4  24        6.62       10.03      1.63 o 
   3   4  24        0.96        2.72      1.42 o 
  -2   5  24        1.69        2.13      0.92 o 
  -1   5  24       32.67       37.26      2.20 o 
   0   5  24        0.17        1.16      1.13 o 
   1   5  24        6.70        5.76      1.28 o 
   2   5  24       14.96       15.06      2.15 o 
  -2   6  24        0.01        1.59      1.02 o 
  -1   6  24        0.69        0.77      1.26 o 
   0   6  24        1.19        0.34      1.18 o 
   1   6  24        0.95        1.10      1.14 o 
   2   6  24        0.22        2.39      1.37 o 
  -1   7  24       11.62       13.16      2.11 o 
   0   7  24        5.77       10.02      1.85 o 
   1   7  24        9.45       11.93      2.49 o 
  -3   0  25        9.95        2.89      1.45 o 
  -1   0  25       79.54       67.83      5.46 o 
   1   0  25        6.40       10.79      1.12 o 
   3   0  25      129.43      113.87      7.07 o 
  -3   1  25       16.13        9.15      2.09 o 
  -2   1  25        0.20        0.84      0.96 o 
  -1   1  25        7.94        7.79      1.11 o 
   0   1  25       14.45       12.79      1.35 o 
   1   1  25       68.21       69.27      2.02 o 
   2   1  25       45.75       41.73      2.29 o 
   3   1  25        2.00        1.05      1.02 o 
  -3   2  25        0.83       -0.89      0.89 o 
  -2   2  25       20.77       20.25      1.93 o 
  -1   2  25       13.41       13.46      1.22 o 
   0   2  25        4.44        7.13      0.94 o 
   1   2  25      103.84      104.23      3.01 o 
   2   2  25       17.70       18.88      3.39 o 
   3   2  25        1.25        0.96      1.18 o 
  -3   3  25        2.58        3.04      1.31 o 
  -2   3  25        0.05        0.08      0.82 o 
  -1   3  25        0.03        0.02      0.72 o 
   0   3  25        8.65        9.44      1.03 o 
   1   3  25        7.79       11.59      1.54 o 
   2   3  25        2.77        5.00      1.38 o 
   3   3  25        0.01        0.65      1.27 o 
  -3   4  25        2.75        3.95      1.45 o 
  -2   4  25       22.59       25.17      1.65 o 
  -1   4  25        3.39        2.89      0.98 o 
   0   4  25        8.34       10.69      2.22 o 
   1   4  25        9.86       11.31      1.46 o 
   2   4  25        3.54        3.70      1.59 o 
   3   4  25        1.64        3.39      1.82 o 
  -2   5  25       11.25       14.85      1.42 o 
  -1   5  25        0.38        0.73      0.93 o 
   0   5  25        4.01        4.07      1.29 o 
   1   5  25        0.15        0.95      1.06 o 
   2   5  25        4.56        5.71      1.57 o 
  -2   6  25       29.25       35.67      2.19 o 
  -1   6  25       21.10       25.15      3.81 o 
   0   6  25        4.92        3.96      2.21 o 
   1   6  25        1.09        2.25      1.25 o 
   0   7  25        3.41        3.54      1.57 o 
  -2   0  26       17.78       10.44      2.09 o 
   0   0  26       13.52       13.97      1.38 o 
   2   0  26       23.36       22.54      1.98 o 
  -3   1  26        1.96        2.97      1.30 o 
  -2   1  26       31.09       18.85      2.01 o 
  -1   1  26       15.60       11.91      1.36 o 
   0   1  26      128.94      112.48      2.97 o 
   1   1  26       14.17       15.54      1.39 o 
   2   1  26       18.20       15.68      1.58 o 
   3   1  26        5.90        4.11      1.62 o 
  -3   2  26        5.78        3.27      1.06 o 
  -2   2  26        0.43        0.96      1.00 o 
  -1   2  26        5.28        3.13      0.90 o 
   0   2  26      164.72      151.71      3.64 o 
   1   2  26        1.09        4.11      1.06 o 
   2   2  26        7.73        8.43      1.37 o 
   3   2  26        0.33       -1.17      1.17 o 
  -3   3  26        1.48        0.89      1.16 o 
  -2   3  26        1.64        2.39      1.59 o 
  -1   3  26       15.13       13.05      2.87 o 
   0   3  26       46.23       41.01      2.13 o 
   1   3  26       48.71       51.47      2.65 o 
   2   3  26        1.44        1.71      1.18 o 
   3   3  26        0.07        0.76      1.32 o 
  -3   4  26        3.91        2.27      1.13 o 
  -2   4  26        0.85        2.20      0.89 o 
  -1   4  26        1.40        1.07      0.90 o 
   0   4  26        3.23        4.86      1.35 o 
   1   4  26       13.65       16.25      2.10 o 
   2   4  26        3.46        4.21      1.42 o 
  -2   5  26       15.87       21.08      1.72 o 
  -1   5  26        1.76        2.42      1.04 o 
   0   5  26        2.52        3.23      1.33 o 
   1   5  26        0.33        1.56      1.11 o 
   2   5  26        0.06        0.35      1.31 o 
  -1   6  26        3.52        8.38      2.13 o 
   0   6  26        2.41        3.58      1.41 o 
   1   6  26        2.55        1.24      1.19 o 
  -3   0  27        0.16        0.32      1.61 o 
  -1   0  27      194.56      165.58      8.19 o 
   1   0  27        4.37        6.77      1.06 o 
   3   0  27        4.50        3.53      2.57 o 
  -3   1  27        4.66        2.51      1.61 o 
  -2   1  27        8.33        5.10      1.20 o 
  -1   1  27       11.41       10.56      1.31 o 
   0   1  27       30.29       34.16      1.68 o 
   1   1  27        1.32        1.17      0.75 o 
   2   1  27        0.10        0.86      1.06 o 
   3   1  27        0.88        1.04      1.21 o 
  -3   2  27        0.65        0.34      1.53 o 
  -2   2  27        0.85        0.88      1.02 o 
  -1   2  27       20.17       18.99      1.55 o 
   0   2  27       12.78       17.00      1.39 o 
   1   2  27        0.49       -0.23      0.86 o 
   2   2  27        3.40        3.93      1.28 o 
   3   2  27        0.01       -0.55      1.34 o 
  -3   3  27        0.58       -1.49      1.49 o 
  -2   3  27        0.03       -1.08      2.09 o 
  -1   3  27        4.33        2.27      1.37 o 
   0   3  27       15.58       16.23      1.28 o 
   1   3  27        0.78        0.43      1.68 o 
   2   3  27        1.71        1.49      1.22 o 
   3   3  27        0.00       -0.02      1.33 o 
  -2   4  27        1.30        1.71      1.20 o 
  -1   4  27        2.07        0.89      0.84 o 
   0   4  27       16.34       21.63      3.47 o 
   1   4  27        3.05        5.26      1.26 o 
   2   4  27        2.97        4.48      1.48 o 
  -2   5  27        0.44        1.20      0.96 o 
  -1   5  27        3.67        3.51      1.22 o 
   0   5  27       27.80       29.11      2.50 o 
   1   5  27        2.18        2.05      1.17 o 
   2   5  27        2.28        2.11      1.42 o 
  -1   6  27        3.50        7.70      2.04 o 
   0   6  27        1.11       -0.23      1.26 o 
   1   6  27        0.00        0.33      1.18 o 
  -2   0  28        1.57        1.28      1.61 o 
   0   0  28       12.91       13.91      1.48 o 
   2   0  28        4.69        2.25      2.25 o 
  -3   1  28        1.93        0.90      0.95 o 
  -2   1  28        2.07        1.05      1.00 o 
  -1   1  28        0.28        0.69      0.80 o 
   0   1  28        2.63        2.26      0.75 o 
   1   1  28       20.51       19.49      1.58 o 
   2   1  28       25.41       24.96      1.90 o 
   3   1  28        3.23        2.41      1.98 o 
  -3   2  28        0.00        1.04      1.25 o 
  -2   2  28        1.42        1.35      1.19 o 
  -1   2  28        0.87        0.88      0.95 o 
   0   2  28        0.05        1.15      0.77 o 
   1   2  28        1.04        1.85      0.97 o 
   2   2  28        4.64        6.56      1.36 o 
   3   2  28        0.81        0.76      1.34 o 
  -3   3  28        1.10        0.06      1.08 o 
  -2   3  28        2.67        2.96      1.20 o 
  -1   3  28        0.18        0.25      0.88 o 
   0   3  28        2.57        3.17      1.23 o 
   1   3  28       12.83       15.56      1.79 o 
   2   3  28       12.73       14.03      2.11 o 
  -2   4  28        3.56        0.87      1.16 o 
  -1   4  28        9.86        8.70      1.92 o 
   0   4  28        7.72        8.90      1.60 o 
   1   4  28        5.52        6.40      1.54 o 
   2   4  28        3.15        4.51      1.48 o 
  -2   5  28        1.77        1.99      0.95 o 
  -1   5  28        0.45        1.86      2.25 o 
   0   5  28        0.30        0.53      1.20 o 
   1   5  28        5.12        6.09      1.51 o 
   2   5  28        0.01        0.12      1.23 o 
  -1   6  28       18.65       23.21      2.47 o 
   0   6  28        4.35        4.85      1.66 o 
   1   6  28        1.51        2.32      1.32 o 
  -3   0  29        0.18       -1.12      1.45 o 
  -1   0  29       34.99       32.44      3.85 o 
   1   0  29        7.05        7.59      1.58 o 
   3   0  29        7.31        5.78      3.05 o 
  -3   1  29        2.62        1.58      0.96 o 
  -2   1  29        3.11        2.25      1.07 o 
  -1   1  29        0.01       -0.91      0.91 o 
   0   1  29       11.17        9.38      1.05 o 
   1   1  29       17.63       21.94      1.67 o 
   2   1  29        0.93        1.54      1.10 o 
   3   1  29        0.02       -0.48      1.82 o 
  -3   2  29        0.68        1.59      1.35 o 
  -2   2  29        5.67        2.71      1.07 o 
  -1   2  29        0.52       -0.02      0.75 o 
   0   2  29        1.00        1.00      0.66 o 
   1   2  29       44.04       39.66      2.25 o 
   2   2  29        8.74       10.01      1.50 o 
  -2   3  29        6.06        5.95      3.13 o 
  -1   3  29       11.13        8.58      2.57 o 
   0   3  29        0.39        0.19      1.10 o 
   1   3  29        0.12       -0.01      1.09 o 
   2   3  29       22.04       20.11      2.55 o 
  -2   4  29        0.01       -0.68      1.04 o 
  -1   4  29        3.38        5.80      1.14 o 
   0   4  29        1.03        1.64      1.28 o 
   1   4  29        0.02        2.12      1.23 o 
   2   4  29        6.22        7.70      1.69 o 
  -1   5  29       10.26       12.48      1.88 o 
   0   5  29        3.18        3.55      1.51 o 
   1   5  29        4.39        3.95      1.39 o 
   0   6  29        0.06        0.71      1.41 o 
  -2   0  30        6.37        2.09      1.28 o 
   0   0  30       32.42       31.13      4.10 o 
   2   0  30        0.09        4.18      2.57 o 
  -3   1  30        0.04        0.07      1.19 o 
  -2   1  30        2.54        0.55      1.69 o 
  -1   1  30        3.31        2.51      1.23 o 
   0   1  30        3.17        1.41      0.71 o 
   1   1  30        2.53        2.55      1.16 o 
   2   1  30        0.07        0.38      1.58 o 
  -2   2  30        0.36        1.08      1.20 o 
  -1   2  30        2.33        6.27      2.16 o 
   0   2  30        2.04        2.05      0.85 o 
   1   2  30        7.93        7.71      1.28 o 
   2   2  30        0.67        1.71      1.18 o 
  -2   3  30        0.02        0.72      1.25 o 
  -1   3  30        0.21       -0.85      1.40 o 
   0   3  30        4.38        5.01      2.01 o 
   1   3  30        0.01       -0.95      0.95 o 
   2   3  30        0.64        1.48      1.33 o 
  -2   4  30        1.00       -0.13      2.09 o 
  -1   4  30        0.58        2.84      1.03 o 
   0   4  30        0.54        0.41      1.91 o 
   1   4  30        4.93        5.42      1.51 o 
   2   4  30        4.58        7.98      1.76 o 
  -1   5  30        0.40        0.52      1.12 o 
   0   5  30       11.77       14.58      2.07 o 
   1   5  30        5.74        7.59      1.72 o 
  -3   0  31        0.54        0.64      1.77 o 
  -1   0  31        5.25        5.30      2.09 o 
   1   0  31        0.03        0.48      1.16 o 
  -2   1  31        1.01        1.04      1.25 o 
  -1   1  31        0.27        0.72      1.07 o 
   0   1  31        1.68        2.83      0.82 o 
   1   1  31        0.00        0.00      0.73 o 
   2   1  31        2.50        3.56      1.76 o 
  -2   2  31        4.78        3.05      1.61 o 
  -1   2  31        2.75        4.09      1.23 o 
   0   2  31        0.03        0.21      0.75 o 
   1   2  31        4.52        4.97      1.18 o 
   2   2  31        3.06        2.61      1.27 o 
  -2   3  31        4.24        2.93      1.53 o 
  -1   3  31        3.75        4.93      1.02 o 
   0   3  31        1.96        4.90      1.59 o 
   1   3  31        2.09        1.56      1.11 o 
   2   3  31        3.09        1.68      1.44 o 
  -2   4  31        1.67        1.20      1.48 o 
  -1   4  31        0.57       -0.59      0.91 o 
   0   4  31        0.20       -1.12      1.17 o 
   1   4  31       12.55       14.74      1.76 o 
  -1   5  31        3.33        3.18      1.54 o 
   0   5  31        2.55        1.76      1.44 o 
   1   5  31        0.58        1.23      1.39 o 
  -2   0  32        2.91        3.85      2.09 o 
   0   0  32       16.41       18.74      4.26 o 
   2   0  32        1.58        2.57      2.57 o 
  -2   1  32        1.99        0.44      1.19 o 
  -1   1  32        5.59        6.84      2.89 o 
   0   1  32       14.12       16.34      1.30 o 
   1   1  32        0.85        1.34      1.11 o 
   2   1  32        0.00        0.35      1.58 o 
  -2   2  32        0.33        1.05      1.19 o 
  -1   2  32        0.65        0.96      1.14 o 
   0   2  32        1.29        1.39      0.89 o 
   1   2  32        2.57        3.53      1.14 o 
   2   2  32        0.96        0.34      1.12 o 
  -2   3  32        1.93        1.97      1.09 o 
  -1   3  32       10.95       14.57      3.05 o 
   0   3  32        1.47        1.04      1.36 o 
   1   3  32        0.31        0.44      1.08 o 
   2   3  32        2.18        2.83      1.33 o 
  -1   4  32        0.18        0.11      1.23 o 
   0   4  32        5.56        8.09      1.73 o 
   1   4  32        0.08        1.43      1.21 o 
   0   5  32        0.01       -1.04      2.71 o 
  -1   0  33        0.88        0.80      1.61 o 
   1   0  33        4.61        7.39      2.57 o 
  -2   1  33        0.27        0.07      1.20 o 
  -1   1  33        2.97        4.23      1.42 o 
   0   1  33        1.59        4.27      0.98 o 
   1   1  33        4.22        5.57      1.41 o 
   2   1  33        0.34        1.07      1.69 o 
  -2   2  33        5.08        5.72      2.33 o 
  -1   2  33        0.39        1.25      1.19 o 
   0   2  33        7.75       11.77      1.60 o 
   1   2  33        0.06       -0.06      0.93 o 
   2   2  33        0.31        0.33      1.30 o 
  -2   3  33        4.83        3.27      2.73 o 
  -1   3  33        5.07        3.06      1.27 o 
   0   3  33        0.77        1.12      1.17 o 
   1   3  33        0.55        1.65      1.85 o 
  -1   4  33        9.08        5.97      2.11 o 
   0   4  33        1.09        2.57      1.59 o 
   1   4  33        1.53        4.19      1.53 o 
  -2   0  34        1.01        1.77      1.93 o 
   0   0  34        0.36        0.42      1.93 o 
   2   0  34        0.62        5.46      2.89 o 
  -2   1  34        1.53        2.14      1.30 o 
  -1   1  34        0.14       -1.07      1.07 o 
   0   1  34        1.49        3.11      1.07 o 
   1   1  34        2.57        5.71      1.99 o 
   2   1  34        1.76        2.89      1.82 o 
  -2   2  34        0.80        1.25      1.07 o 
  -1   2  34       12.07       10.23      4.66 o 
   0   2  34        4.63        9.53      1.57 o 
   1   2  34        4.12        5.43      1.19 o 
  -1   3  34        9.60       13.97      3.21 o 
   0   3  34        0.14        2.82      1.26 o 
   1   3  34        1.29        2.16      1.22 o 
   0   4  34        1.53        4.67      1.87 o 
  -1   0  35        4.47        3.21      2.09 o 
   1   0  35        3.47       10.44      2.89 o 
  -2   1  35        0.76        0.80      1.23 o 
  -1   1  35        0.26        1.59      1.23 o 
   0   1  35        5.37        6.65      1.39 o 
   1   1  35        1.51        2.62      1.29 o 
  -1   2  35        0.18        0.73      1.19 o 
   0   2  35        0.02        0.57      1.01 o 
   1   2  35        2.98        4.00      1.18 o 
  -1   3  35        0.72        2.17      1.31 o 
   0   3  35       11.72       14.49      3.72 o 
   1   3  35        1.07        3.03      1.48 o 
   0   0  36        1.39        1.45      1.77 o 
  -1   1  36        0.88        1.93      1.36 o 
   0   1  36        0.43        0.69      1.03 o 
   1   1  36        4.04        9.56      2.10 o 
  -1   2  36        0.96        1.72      1.21 o 
   0   2  36        1.04        3.35      1.17 o 
   1   2  36        4.69        7.49      1.65 o 
   0   3  36        3.31        3.19      1.96 o 
  -1   0  37        0.14        2.09      1.93 o 
   1   0  37        1.18        8.51      2.89 o 
  -1   1  37        0.94        2.94      1.46 o 
   0   1  37        1.03        0.64      1.93 o 
   1   1  37        1.85        6.91      2.89 o 
   0   2  37        0.18        0.62      2.89 o 
   0   0  38        0.33        0.48      1.77 o 
                                                 
